# Supplementary material for: High-Throughput Sequencing-Based Identification of miRNAs and Their Target mRNAs in Wheat Variety Qing Mai 6 Under Salt Stress Condition
Source: Front Genet. 2021 Aug 11;12:724527. doi: 10.3389/fgene.2021.724527 (PMC8385717; doi:10.3389/fgene.2021.724527)
Supplement: Supplementary file 2 [file Table_2.XLSX]

## Sheet: 1
Supplemental Table 1. Sequences of slat tolerance related miRNAs and differentially expressed genes in QM6
Name/ID	Sequence
tae-miR1131	UAGUACCGGUUCGUGGCUAACC
tae-miR319	UUGGACUGAAGGGAGCUCCCU
tae-miR9774	CAAGAUAUUGGGUAUUUCUGUC
tae-miR9674b-5p	AUAGCAUCAUCCAUCCUACCC
tae-miR9666b-3p	CGGUUGGGCUGUAUGAUGGCGA
tae-miR9668-5p	CCAAUGACAAGUAUUUUCGGA
tae-miR1122a	UAGAUACAUCCGUAUCUAGA
Novel_72	acgaaccgguacuaaugagaacgg
TraesCS7B02G312500	CACACGCACAAAATGGTCAGAACATGCTACCAGCGGGAGCTCAGCTTCTTAAGACGTCGGGCAGGCCAGCCATTAGAGCAGAGGAGTCTTCAGCCACCGTACCGGCCATGGCCTCCGGCAGCGAGCAGCGAGAGCAAGCAGTAGCCCTGCTCGACCACCCTCCCGCCGAGGGATTTCTGTCGCAGGGAGCGGCAGAGGCGTACACCACCGACGGGTCTCTCGACTTGGACGGCAACCCGGCGCTGAAGCAGCGCACGGGTGGATGGCGCGCTTGCCGCACACTTCTCGCTATTGAATTCTGCTACAACCTATCGATCAATGGGATCACGTGCAACCTCATCACGTACCTCACCGTCTTCCTGGGCATGGGCAATGTTGCGGCTGCAAGAAGTGTCTCCA…
TraesCS7D02G136400	ATGGCTCCTTTTCTTAACCCCTCTCCAGAACTCAAGCATGCCCTCCTGTGGTCAGTACCAATACTCATCATAGCTCCCACAGTGATCTTCTTGTACATGCAAGCTGTTGGCAAGAAGAAGAACACCATCCGTCTTCCTCCGAGTGCAAAATTGATTACTTATGGCCAACAAGACATCGCGTTCTCGCCGTACAACGCGAGCTGGCGTGAGAGGCGTAAGCTGTTCGTCTCAGAGCTCGTAAGCAGCAAGCGCGTCCAGTCCTTCGCTTACGCACTAGAAGCTCAGGTCGGCGAGCTGATCCAGTCACTCTCACTACGGTCTCCGCCTACGGAGGCCGTCAACCTCAACGAGACCCTCTTCACGCTCATTGACGGCTTCATCGGCAGGGTGGCGTTCGGG…
TraesCS3A02G108000	CAGTCGTACGTCCTCGTCCAGTCTCTCTCTCCAGCCTCCCCGTGTCCTCCCCTTCCCCGTCGTCTCGTCTCTTCTCGCGGCCGGTCCGGAGCCATGGGGAGGGCGCCGTGCTGCGACAGGGCGGCGGTGAAGCGGGGCCCGTGGTCGCCGGAGGAGGACGACGCGCTGCGCGACTACATGCAGCTCCACGGCAACACCGGCAGCTGGATCACCCTCCCCAACAAAGCCGGGCTCAAGAGGTGCGGCAAGAGCTGCAGGCTGCGGTGGCTCAACTACCTCCGCCCCGACATCCGCCACGGCGGCTTCACCGACGAGGAGGACACCATCATCTACTCCCTCTACAGCCAGCTCGGCAGCAAGTGGTCGCTGATCGCGTCGCAGCTGGAGAGGAGGACGGAC…
Triticum_aestivum_newGene_26286	TCGGGAATTCAGACCTCGGTACTTGGTTTGACCCTCCTGCAGAAATTTTAAATCGCATAGCTTCATAAGCAAAAGGAAAAGAGTAGTGATATATGTTAATATCTTCTATATCAGTGTAAGTTAGCGGGACTTGTCTCATTTTGAAGAATGGTAACAAACCTTGTGCATTCATTTTCAGCTTTCTGTTTTGTCATTCTCCGAAACAAGTCGCCCTGGTGTTTTTGTTGGATATCTGGTGCTGAGTTTGTCTGCTTGATGGCAACCATACTAGAATGTTTGCTTAGATCATGTGCCACTAAGTTGCAAAATATCATTACTAATGAGGTGATACTGATCCTAGGAGTGGAAAAAGAACTCACAAAAGTATTGCGACGAGTAGAATTAATAGAGTGTTGTTTA…
Triticum_aestivum_newGene_26283	GATTTTCAGATAAAGGAGGTTGTCAGGTTGATTCAGGTGTGTGGGGTTGTGGCTGTAGCAGCTTCCTAAACTATGATAGATCCGAAAGAACTTCCAAAAAATTGGCTATTAGTTGGTTTTCTCATGTATAAGTTGTAATGCATCTTTCGAGGTATGGGTCCTTTTATTATGACACCCTTTTGATGTTCCTGCCTGGATGTTTTTATATATTTTTATACGTAATTAGGAAGAGATTAATGGATCAATGACGAAAATGTCTTTATTTCTGAAACTGTGTTAATGTTGATTATTGTTAATGCAGTAGAGGGTTAATATTGAAAGTAATGTCATGGATGAATAACTGCATTTTTGAATAATAATATGATTTACTATTTGACAATCAGAATTTGAACTAAAACA…
Triticum_aestivum_newGene_7847	CCGGCCTCAACTTGGCTATGGCGACGGGGAGACGAGGATCAACAACTCCTCTCCTTTGCCTTCTCCATCACCGCCCGCCGCCCGCCACACGCCTCCCCGCGTCCCTCCTTCATCCCCGTCCCCGATTGGGCCGCCGCCGCCACCGCACCATCAGGGGACACCGTCGGAGTGCAACCACAGTGCCGCCAGGGTACGCCGCGTGTACCGGCCGGCAATGCATGAGACGCCGCGGCTGCAGGGCAACGCCGGACGAGCAGCGCACGAAGCAGGTGCAGGTGGCGGTTCTGGTCAGAAGGAGGCAGCACGGGGAGGGGGGCTTAGGCGGGTGAAGGGAGGCCGTGCGGCACCGAAGGGAGAGGTCGTCTGCGGTGGTTACCGTGGTGCAGTGCGGACGGCACG…
TraesCS1B02G449200	CCTGTGCAACCAACGAGTTCACGGTACCAACATCATAAGCCCAATCGTAGCTAGGTAGATCGAGCAATGGCGTCGCTGTCAATGAGCGCGGCCGGGAGGGCTGGGTGGACGCCGCAGCAGAACAAGCTGTTCGAGCAGGCACTGGCAGTGCACGACCGGGACACGCCTGACCGCTGGCACAACGTCGCTCGTGCCGTTGGTGGCGGCAAGTCGGCCGATGATGTCAAACGCTACTATGAGCTGCTCGTCCACGACATCGCCCGCATCGAGGCCGGCAAGGTGGCCTTCCCCGCCTACCGTTCCCCGTGCCCAGGCCCCGGCCACAACGCCGGCTACGAGGCCGACAGGTTGAAGCACTTGAAGATCTAGGAAGCAATGGACAATGAATGATACACACCG…
TraesCS1A02G025500	CTTCCCCACTCGCCAGTCCCCGCTCCCTGTTACCCAGGCTGTGACCAGATCGGGAGATTCTCAAGCCGCGAAGGCGGCTACAGTTGAAGCATCAGTGGTGGACGGCAGCACGACGGCCGGGAGGCAGACGGCGGACGGAGATTAGACCTGCAGAGTGTGTGTCGCGTGAAGCAAATGGCAGAGGCTATACTGCTCGCTGTTTCGAAGATTGGGGCGGTCATTTTGAATGAAGCTGTCTTCGCTGTCATAGACAAGCTATCGAGGAAGGTTGATAATCTAAAGGAATTGCCGGCAAAGATCAAAAGAATCAATACAGAACTGAATACGATGAATGATGTGATTCAACACTTGGGTACAACACAACTCAGCAACAAGGTCATCAATGGTTGGATTGGAAAC…
TraesCS7A02G038900	AAGTAAGCAGCCGGCCTACCAAAGCTACGAACATCACGCGGCCGGCCTTCTAAGTTGTAACTTAGAGTGGAGAAGGGAAGGAGAAGCGGCCAGAAAGAGCTAGAGATGGCGGAGACGGTGGTGAGCATGGCGAGGTCCATGCTTGGGGGCGCCATCAGCATGGCCGCCTCTGCCGCCGCCACCGAGATGAGTCTTCTCATCGGAGTCCGCAAGGACATCTGGTTCATAAAAGACGAGCTCAAGACGATGCAAGCATTCCTCGTGGCTGCCGAGAAAACAAAGAAGAAAAACATGCTACTGAAGGTGTGGGCAGAGCAAGTAAGAGATCTAGCATATGGTATTGAGGATTGTCTTGATGAATTTATGGTGCATGTGGGAAGCCAGAGCCGTTCTCGACGG…
TraesCS3D02G020600	CGACGACCTGCCGGTGCCGGCGTGTATGAATCCTGACCACTCCCATTCTCAAAAAGTAAAAAGAAAAAACAGGACCAGTCCAACGTTTCACCGTGACGGACGAGCGGCGGAAATGGCTTCCGCTCATCGCTGCACTAGTATGGCGACCAAACTACTCATGTCTGTCGTGTTGCTGGTGGTGCTAAAGCGCTCTGCGGGGGCGCGTTCTGATGATTCTCCGTGCGGCTTCCCGGCCATCTTCAACCTCGGCGACTCCAACTCGGACACCGGAGCCTTCCCGGCCCTCTTCCCGGCGGTGCAGCCGCCCTACGGCCGGACCTTCTTCGGCATGCCGGCCGGTCGGCAAAGCGACGGTCGCCTCACCATCGACTTCATGGCTCAAAACTTGGGGCTGCGTTA…
TraesCS3B02G020700	CTCACACTCACAGGCACAGCGCTCGTTCCTCCACAGCCACAGAGGCAGAGACTCCGAACCCGTGGTTACCATCTCGGCACCTCGTCGGAAAACAGAGCAACCTGACACTGCCCGAGCAAGGGGAAGAAGATGGCCTCGTCCGCCTCCTTGCTCCACCCTTCCACGCTCGCCGCAGCCTTCTCGCCGCCCGCACCCCGGCGCGGACTCCCCTCGTCACAGCTCGACCTCCGCTCCAGCCGCCGGCACCACGGCGTCTCGGTCTCACTCGCCGCCGCCTCGTCATCCGCCGCGTCGCCGGAGGTAGAGAAGGAGCCCTCCTCGCCGTCGACCACGCCGCCGGACGAGTCCTCAGCCCTATCGGCCGTGGCGGAGAGCGTGAAGGTGCTCAAGGAGGCGGCC…

## Sheet: 2
Supplemental Table 2. Primer information for qRT-PCR
Primer Name	Primer Sequence
tae-miR1131-F	TACCGGTTCGTGGCTAACCAA
2tae-miR319-F	ATTGGACTGAAGGGAGCTC
tae-miR9774-F	CCAAGATATTGGGTATTTCTGTC
tae-miR9674b-5p-F	ATAGCATCATCCATCCTACCCA
tae-miR9666b-3p-F	GTTGGGCTGTATGATGGCGAA
tae-miR9668-5p-F	GCCAATGACAAGTATTTTCGGAA
2tae-miR1122a-F	GTAGATACATCCGTATCTAG
Novel_72-F	GacgaaccggTacTaaTgagaa
QRT-3-R	GTATCAACGCAGAGTACTTT
TraesCS7B02G312500-F	CACACGCACAAAATGGTCAGA
TraesCS7B02G312500-R	GGTACGGTGGCTGAAGACTC
TraesCS7D02G136400-F	CGGTGACATTGTTGTGGGCTA
TraesCS7D02G136400-R	TGCACCAGTCTCTGTTTGACAC
TraesCS3A02G108000-F	CGGGTTCTTCGTGGACTTCTG
TraesCS3A02G108000-R	TCGGGTCGAGAGGGTAGTAGA
Triticum_aestivum_newGene_26286-F	TGGTTTGTATCTGAAGGCTTCGT
Triticum_aestivum_newGene_26286-R	TGCATTTTGCATCCAGCCAA
Triticum_aestivum_newGene_26283-F	GACAAGTCCTGCGACGAGT
Triticum_aestivum_newGene_26283-R	CTGACGCTTGATGGTGATGA
Triticum_aestivum_newGene_7847-F	CGGCCTCAACTTGGCTATGG
Triticum_aestivum_newGene_7847-R	GCGGTGATGGAGAAGGCAAA
TraesCS1B02G449200-F	AGTCGGCCGATGATGTCAAAC
TraesCS1B02G449200-R	TTCAACCTGTCGGCCTCGTAG
TraesCS1A02G025500-F	GGTGCGATCTTGGGAGTGAAG
TraesCS1A02G025500-R	ACCCTGCAGAAAGAACCAACG
TraesCS7A02G038900-F	CATCATCTCTCCATCCCGAGC
TraesCS7A02G038900-R	GTCAGGGTCTTGCCTGTG
TraesCS3D02G020600-F	GGTGCCGGCGTGTATGAATC
TraesCS3D02G020600-R	CGGTGAAACGTTGGACTGGT
TraesCS3B02G020700-F	TTTAGATAGATCAGCATGGCGTCC
TraesCS3B02G020700-R	ACAGTAAGGCGATGAACACCAA
TaActin-F	TTGCTGACCGTATGAGCAAG
TaActin-R	ACCCTCCAATCCAGACACTG
U6-F	GGAACGATACAGAGAAGATTAGC
U6-R	TGGAACGCTTCACGAATTTGCG

## Sheet: 3
Supplemental Table 3. 108 known miRNAs identified in QM6 under two conditons
miRNA_Name	Control Read_Counts	Control Read_Counts RPM	NaCl Read_Counts	NaCl Read_Counts RPM
tae-miR1117	206	16.86	47	4.81
tae-miR1118	7	0.57	4	0.41
tae-miR1119	0	0	0	0
tae-miR1120a	51	4.17	71	7.26
tae-miR1120b-3p	86	7.04	109	11.15
tae-miR1120c-5p	20	1.64	15	1.53
tae-miR1121	11	0.9	13	1.33
tae-miR1122a	9	0.74	4	0.41
tae-miR1122b-3p	130	10.64	40	4.09
tae-miR1122c-3p	48	3.93	60	6.14
tae-miR1123	2	0.16	0	0
tae-miR1125	98	8.02	29	2.97
tae-miR1127a	9	0.74	18	1.84
tae-miR1127b-3p	112	9.16	48	4.91
tae-miR1128	4	0.33	4	0.41
tae-miR1129	0	0	0	0
tae-miR1130a	5	0.41	8	0.82
tae-miR1130b-3p	110	9	140	14.32
tae-miR1131	31	2.54	12	1.23
tae-miR1133	0	0	0	0
tae-miR1134	0	0	0	0
tae-miR1135	594	48.6	374	38.25
tae-miR1136	802	65.62	456	46.64
tae-miR1137a	119	9.74	74	7.57
tae-miR1137b-5p	28	2.29	31	3.17
tae-miR1138	0	0	1	0.1
tae-miR156	16461	1346.85	22447	2295.9
tae-miR159a	30551	2499.69	53843	5507.11
tae-miR159b	30551	2499.69	53843	5507.11
tae-miR160	171	13.99	168	17.18
tae-miR164	134	10.96	112	11.46
tae-miR167a	290	23.73	238	24.34
tae-miR167b	1	0.08	1	0.1
tae-miR167c-5p	13021	1065.38	7129	729.16
tae-miR171a	694	56.78	412	42.14
tae-miR171b	25	2.05	21	2.15
tae-miR1847-5p	13	1.06	38	3.89
tae-miR2275-3p	0	0	0	0
tae-miR319	8505	869.9	2129	174.2
tae-miR395a	12	0.98	13	1.33
tae-miR395b	12	0.98	13	1.33
tae-miR396-5p	12	0.98	18	1.84
tae-miR397-5p	53	4.34	14	1.43
tae-miR398	55	4.5	40	4.09
tae-miR399	0	0	0	0
tae-miR408	162	13.25	63	6.44
tae-miR444a	3	0.25	8	0.82
tae-miR444b	3	0.25	8	0.82
tae-miR5048-5p	644	52.69	493	50.42
tae-miR5049-3p	7	0.57	9	0.92
tae-miR5050	1	0.08	5	0.51
tae-miR5062-5p	382	31.26	126	12.89
tae-miR5084	72	5.89	36	3.68
tae-miR5085	0	0	0	0
tae-miR5086	0	0	0	0
tae-miR5200	893	73.07	240	24.55
tae-miR531	76	6.22	116	11.86
tae-miR5384-3p	50	4.09	146	14.93
tae-miR6197-5p	7	0.57	18	1.84
tae-miR6201	154	12.6	70	7.16
tae-miR7757-5p	43	3.52	10	1.02
tae-miR9652-3p	46	3.76	78	7.98
tae-miR9652-5p	1820	148.91	1268	129.69
tae-miR9653b	965	78.96	1716	175.51
tae-miR9654a-3p	18	1.47	16	1.64
tae-miR9654b-3p	260	21.27	222	22.71
tae-miR9655-3p	30	2.45	30	3.07
tae-miR9656-3p	29	2.37	17	1.74
tae-miR9657a-3p	10	0.82	7	0.72
tae-miR9657b-3p	4	0.33	9	0.92
tae-miR9657c-3p	4	0.33	9	0.92
tae-miR9659-3p	0	0	1	0.1
tae-miR9660-5p	26	2.13	18	1.84
tae-miR9661-5p	91	7.45	76	7.77
tae-miR9662a-3p	12284	1005.08	9190	939.96
tae-miR9662b-3p	12285	1005.16	9188	939.76
tae-miR9663-5p	420	34.36	512	52.37
tae-miR9664-3p	27	2.21	24	2.45
tae-miR9665-3p	0	0	1	0.1
tae-miR9666a-3p	39	3.19	42	4.3
tae-miR9666b-3p	123	10.06	16	1.64
tae-miR9666b-5p	83	6.79	8	0.82
tae-miR9666c-5p	83	6.79	8	0.82
tae-miR9667-5p	0	0	0	0
tae-miR9668-5p	28	2.29	12	1.23
tae-miR9669-5p	17907	1465.16	8985	918.99
tae-miR9670-3p	6	0.49	13	1.33
tae-miR9671-5p	2	0.16	4	0.41
tae-miR9672a-3p	217	17.76	297	30.38
tae-miR9672b	10534	861.9	3418	349.6
tae-miR9673-5p	18	1.47	26	2.66
tae-miR9674a-5p	3	0.25	3	0.31
tae-miR9674b-5p	6595	539.61	4094	418.74
tae-miR9676-5p	33	2.7	20	2.05
tae-miR9678-3p	16	1.31	4	0.41
tae-miR9679-5p	378	30.93	342	34.98
tae-miR9772	591	48.36	640	65.46
tae-miR9773	183	14.97	13	1.33
tae-miR9774	68396	6995.6	19547	1599.34
tae-miR9775	0	0	0	0
tae-miR9776	2379	194.65	2030	207.63
tae-miR9777	17	1.39	17	1.74
tae-miR9778	808	66.11	1557	159.25
tae-miR9779	23	1.88	32	3.27
tae-miR9780	0	0	0	0
tae-miR9781	0	0	0	0
tae-miR9782	74	6.05	94	9.61
tae-miR9783	12	0.98	4	0.41

## Sheet: 4
Supplemental Table 4. 579 novel miRNAs identified in QM6 under two conditons
ID	miRNA_Seq	Precursor_Sequence_Location	Control Count	Control RPM	NaCl Count	NaCl RPM
Novel_0	aaaccacgacgaguaaaucggaac	uucgauuuacucgucgugguuuuaguuuauuaaauuaaaaccacgacgaguaaaucggaac::4B::129571135..129571195:+	0	0	0	0
Novel_1	aaaccgggacuaaaggucuaaucu	augggaccuuuaguaccgguuugagacacgaaccgguacuaaagggcauugcacccuuuaguaccgguucgugucccaaaccgggacuaaaggucuaaucu::7A::134473565..134473665:-	0	0	13	1.32965
Novel_2	aaaccgugacucucgugaaagaa	cuuuuccgagaggcacgguugugccugugugucucucgaaagcaaaaccgugacucucgugaaagaa::5D::151584052..151584118:+	4	0.327282	0	0
Novel_3	aaacguucuuauauuaugggac	cccauaauauaagaguguuuugaacacuaguguacuauacaaaacguucuuauauuaugggac::7B::193214571..193214633:-	0	0	0	0
Novel_4	aaagaggacccguaaacuaggacg	uccugguuuauuggucccuuucguauuuugugucaaauuuugaccuuggauuuaacuaacaaaauguuaaugcaugucauaaaaaaauaucguuggauucuuaauauauuuuuaguuaaaucuguggucaaaguuuagcacaaaagauaaagaggacccguaaacuaggacg::1D::35863538..35863709:+	0	0	17	1.73877
Novel_5	aaagaugaaguggcaauucuggg	cagaauugcuauuugauauuuuuuuuacaauuccuagcuaauuagaccuuaacuagcuaggaauuguaaaaaaagaugaaguggcaauucuggg::3A::29835625..29835718:-	0	0	0	0
Novel_6	aaaggcacggccgugacucucgcu	ugauaggcacggccgugacucucgggaaauaaaaaaacagaaaacacguuuuuuucguuuccgaaaggcacggccgugacucucgcu::5D::157262419..157262505:-	47	3.84556	27	2.76158
Novel_7	aaaguugaaccucggaaagcgcgg	ucgguuuccgcguuucaacuuugaccauaagguuaaccaacgagaccgacugcggcggagcaaaaauuauaccggugaauucguauucaaaagaaguuuucaauuauauaauuuuugcucccgccgcagucggucucguugguuaaauuuauggucaaaguugaaccucggaaagcgcgg::1D::1668983..1669162:-	0	0	0	0
Novel_8	aaaguugagacacuuauuuugggac	uccaaacuaggugucuuaacuuuuuacuaacuuuaguacaagguuauacuaaaguugagacacuuauuuugggac::3B::191097656..191097730:-	0	0	0	0
Novel_9	aaauaaaucgcagacggcaaaguc	cuuugccgucugcgauuuauuuuacagacggcaaagagucucuuugucgucuauaaaauaaaucgcagacggcaaaguc::7A::151035492..151035570:-	12	0.981845	0	0
Novel_10	aaauaaaugacucaacuuuguacu	aaauaaaugacucaacuuuguacuaauuuuaguauaaaauugaaucaucuauuuug::7A::68748846..68748901:- ||aaauaaaugacucaacuuuguacuaguuuuaguacaaaguuaguauaaaauugagucauuuauuuug::5D::153275203..153275269:+	0	0	0	0
Novel_11	aaauaaaugacuuaacuuuguacu	aaauaaaugacuuaacuuuguacuaacuuuaguacaaaauugagucaucuauuuug::3B::57669454..57669509:+ ||aaauaaaugacuuaacuuuguacuaacuuuaguauaaaauugaaucaucuauuuug::5B::35442605..35442660:+	17	1.39095	0	0
Novel_12	aaauaagugacucaacuuuguacu	aaauaagugacucaacuuuguacuaaaauuaguacgaacuugagucacuuauuuug::7D::227046210..227046265:+ ||aaauaagugacucaacuuuguacuaaacuuaauacaaaguugagucacuuauuuug::3B::438430837..438430892:+ ||aaauaagugacucaacuuuguacuaaaguuaauacaaaguugagucgcuuauuuug::2A::65498375..65498430:+ ||aaauaagugacucaacuuuguacuaacauuaguauaagcugagucauuuauuuug::4B::60634475..60634529:+ ||aaauaagugacucaacuuuguacuaaguuuacgcuaaaguuaauacaaaacugagu…	0	0	0	0
Novel_13	aaauaagugacucgacuuuguacu	aaauaagugacucgacuuuguacuaaauuuaguacacuaaaguuaguacaaugucgagucacuuauuuug::7B::200385130..200385199:+	0	0	0	0
Novel_14	aaauacgcagaaggcaaagacuuu	aaauacgcagaaggcaaagacuuugccauuugcauuuuuuaacagacggcaaaguaaccucuuugcugucuguaaauaaaaaugcagauggcaaagucucuuugccgucuguguuuuuc::2A::200086495..200086613:-	17	1.39095	0	0
Novel_15	aaauagaggacgcucauaauuugg	aaauagaggacgcucauaauuugguguauugagucauacuuauuuggcuggcguguaacuuuuuuugucucccguuacaacgcacgggcaauugaccucccaugaaauucaguguacuuuauuuuu::6D::49473782..49473907:-	7	0.572743	0	0
Novel_16	aaauagauaacucaacuuuguacu	aaauagauaacucaacuuuguacuaauuuuaauauaaaauugagucaucuauuucg::7B::147822619..147822674:-	0	0	0	0
Novel_17	aaauagaugacccaacuuuguacu	aaauagaugacccaacuuuguacuaaaguuagcacaaaguugagucauauauuuug::4A::140358575..140358630:- ||aaauagaugacccaacuuuguacuaacuaguacaaaguugggucaucuauuuug::7B::247176420..247176473:- ||aaauagaugacccaacuuuguacuaacuccguuucaaaguugagucaucuauuuug::2B::68371399..68371454:- ||aaauagaugacccaacuuuguacuaacuguguacuaaaguuaguaaaaaguugggucaucuauuuug::2B::162906422..162906488:+ ||aaauagaugacccaacuuuguacuaacuucaauacaaaguuggg…	0	0	0	0
Novel_18	aaauagaugacuaaacuuuguacu	aaauagaugacuaaacuuuguacuaacuuuagacaaaguugagucaucuauuuug::7A::165488717..165488771:+ ||aaauagaugacuaaacuuuguacuaacuuuaguacaaaguugggucaucuauuuug::2D::130436665..130436720:+ ||aaauagaugacuaaacuuuguacuaacuuuaauacaaaauugggucauuuauuuug::1B::10156661..10156716:-	24	1.96369	14	1.43193
Novel_19	aaauagaugacucaacuuuauacu	aaauagaugacucaacuuuauacuaaagcuaguacaaaguugugucaucuauuuua::5B::120751699..120751754:+ ||aaauagaugacucaacuuuauacuaauuucaauacaaaauuaauacaauguugggucaucuauuuug::4D::112245737..112245803:- ||aaauagaugacucaacuuuauacuaauuuuauauuaaaguuaguauaaaauugagucaucuauuuug::5D::2373000..2373066:+ ||aaauagaugacucaacuuuauacuagccuugauacaaaauugggucaucuauuuug::3A::183688719..183688774:+	0	0	0	0
Novel_20	aaauagaugacucaacuuugu	aaauagaugacucaacuuuguauauguaguaaguuaguacaaaauugagucgucuauuuug::4B::241491362..241491422:+ ||aaauagaugacucaacuuuguccuaaguuaguacgaaguugagucaucuauuuug::6A::90209080..90209134:-	0	0	0	0
Novel_21	aaauagaugacucaacuuuguacu	aaauagaugacucaacuuuguacuaaaacuaguacaaaguugagucaucuacuccc::2B::309302728..309302783:+ ||aaauagaugacucaacuuuguacuaaacuuacuauaaaguugagucaucuauuuug::4A::139561741..139561796:- ||aaauagaugacucaacuuuguacuaaacuuaguacaaggcugagucaucuauuuua::4B::296233203..296233258:- ||aaauagaugacucaacuuuguacuaaaguuaauacaaaguugagucaucuguuuug::5B::252068294..252068349:- ||aaauagaugacucaacuuuguacuaaaguuaguacaaagucgagucaucua…	0	0	0	0
Novel_22	aaauauaagagcguuuagauc	aaauauaagagcguuuagaucauuacuuucguguucuaaacggucuuauauuucu::7D::74016878..74016932:-	0	0	0	0
Novel_23	aaauauaagucuuuguagagauu	aaauauaagucuuuguagagauuccuccauggacuacauauggagcaaaaugagugaaucuacagucuaaaaucgaucuauauacauccauaugugauccauaguggaaucucuacaaagauuuguauuuag::5D::34020694..34020825:- ||aaauauaagucuuuguagagauucuacuguggacuacauacgaagcaaaaugagugaauguauacucuaaaaugcaucuauauacauccguaugugguucauaauggaaucucuagaaagacuuacauuuag::1A::347285..347416:+	0	0	0	0
Novel_24	aaaucauuuggacaucugaggagc	aaaucauuuggacaucugaggagcucucggcaaaaaagacaaauuagggaucuauaaaaaaguuuacuauuuauauacucuuuuggccugauuuaucuuuuuugcugagagcuucucaaauguccaaauuauuuga::1A::237611914..237612049:+	0	0	0	0
Novel_25	aaauggauguaucuagaacu	aaauggauguaucuagaacuaaaauauaucuagguacaucuauuucc::7B::6600077..6600123:- ||aaauggauguaucuagaacuaaaauaugccuagacccauccauuuau::4B::307013695..307013741:- ||aaauggauguaucuagaacuaaaauccgucuaaauacauccauuuau::7A::11361535..11361581:+ ||aaauggauguaucuagaacuaacuuggugcuagauacaugcauucga::4A::28261475..28261521:- ||aaauggauguaucuagaacugaaauacgccuagacacauccauuuau::1A::69258629..69258675:- ||aaauggauguaucuagaac…	0	0	0	0
Novel_26	aaauggauguaucuagcacu	aaauggauguaucuagcacuauuaaguucuaaauacauccaauuga::2D::129225757..129225802:+	0	0	0	0
Novel_27	aaauuacaaugaggaccaauaaac	uuaucgguccccaauguauuuugugcuaaauuuugaccaaaguuaacuaauaaaauauuaaugcaugacauaaaaaauaaugucaucggaaacaauguucaaauacgaauccaaugauauaauuguuggugacaugcauuaacguuuucauaguuaaaucuuuggucaaaauuuggcacaaauuacaaugaggaccaauaaac::6D::155555462..155555664:+	0	0	0	0
Novel_28	aaauuacuugucuuagauuug	aaauuacuugucuuagauuugccuagacauagauguuuacacaaaucuaagauaaguaauucca::4A::210947464..210947527:-	0	0	0	0
Novel_29	aaauuucaagaugauaugccggcu	aaauuucaagaugauaugccggcuaugugcuucggaggugcuuauagggguagggugugcguaugugcguucauagggaugaguguaugcacguguauaguaugcauuuuuuuaacacaguacagacgcaaaugcucauauacacgcgcauagauucaccccuaugaacgcgcacacgcacccccuaccccuaugagcaacuucgagagacugaaacgucauaucaucuugagauuuuac::2B::110806897..110807136:+	0	0	177	18.1037
Novel_30	aaauuuggucaaacuuugaagagu	uuugcuaacuuugaccaaauuuauaauagaaacuauuaacauauauaauaccuuaugaaaauauauucgaagauggaucuauugauauugguguugguuguuauuagaauguuaauauuuuuuuaauaaauuuggucaaacuuugaagagu::6D::151030587..151030737:+	85	6.95473	0	0
Novel_31	aacaaauggggcucaaagauu	uauuugaccgccauuuguuuugaaauccuaacuaauuagacccuaacuagauaggguuguaaaacaaauggggcucaaagauu::7D::112483483..112483565:- ||ucuucgccccccauugguuuuacaauccuaaccaauuaaaccauaacuuaauaggauugaaaaacaaauggggcucaaagauu::2B::218769459..218769541:+	0	0	0	0
Novel_32	aacauauggaguggcgauucugag	cagaaucgugacuccauuuguuacaauccuagcuaauuagaccuuaacuagauaggauuauaaaaaaacauauggaguggcgauucugag::3A::164194940..164195029:-	5	0.409102	0	0
Novel_33	aacauauggaguggugauucuggg	caaaaucgucacuucauuuuuuuuuacaauccuaucuaguuaaggucuaauuaucuaggaucguaaaaaaacauauggaguggugauucuggg::2A::250842013..250842105:-	9	0.736384	0	0
Novel_34	aacauccgaggagcucucacu	aacauccgaggagcucucacuagaaaaaacaaaaucaaugcucaaacagugcaacaaaaguuugaacaucgauuuuguuuuuuucagugagagcucuucggauguuuu::4B::19632410..19632517:-	0	0	0	0
Novel_35	aacauccguggagcucucacu	aacauccguggagcucucacuaaaaaaaacaaaaucaaugcucaaaaagugcacacaacuuugaacauugauuuuguuuuuuucagugagagcuccuuggauguuau::7A::168318123..168318229:+	0	0	0	0
Novel_36	aaccaugacgaguaaaucagaacg	uucugauuuacucgucgugguuuuaguucaaaaaccaugacgaguaaaucagaacg::7A::158762262..158762317:- ||uuccgauuuacucgucgugguuuuaguucaacuuugaacuaaaaccaugacgaguaaaucagaacg::3B::718393483..718393548:+	29	2.37279	0	0
Novel_37	aaccgggacuaaagggucauuacu	uacggaccuuuugucccgguuguugaaccgggacuaaagggucauuacu::1A::245448450..245448498:-	0	0	10	1.02281
Novel_38	aaccuugcaaacuuugaucaa	aaccuugcaaacuuugaucaaguuuguggagaaacacauuaacaucuaaaaugccaaacauauaucauuagauucaucauaagauguaguuucauauuuuauauauuugguauuguauauauauaguuuucucuauaaacuugaucaaaauuuguaaaguuug::2D::116538794..116538956:-	0	0	0	0
Novel_39	aagaauuauaugagaccaggacuc	aagaauuauaugagaccaggacucacgggcuagcaugugagacccacccugauggaugacacguggcauuuauaaaucacaaaacaucuacccacccucacuuaaaaucaggggagagauuauaugcuuuuaugauuugugaaugccacgugucauccgucagugugggucucaccugcuagccagugagaccuggucuuauauaauuuuuuu::4D::81646404..81646616:+	0	0	0	0
Novel_40	aagagaugacccauuguagacaaa	aagagaugacccauuguagacaaaaaaauuuaucaccucaaauuuacaugcaagacuuaagauaagacuagcuuaucgaucauuguacaugcccuuaagaaauuguacagugauugauaaggcugcuuuaucuuaaacccgucacauaauuuagauaaggcaauaaaauugguguacaauggguuauaucuuag::4A::182842917..182843110:-	0	0	21	2.1479
Novel_41	aagaggagaggugcaagc	augaauuuuuucuguuagggagaacaagaaagaggagaggugcaagc::2A::15973582..15973628:+	0	0	18	1.84105
Novel_42	aagcaccucccauugcacaaggcc	ccuuguacaaugagaggugcuuagagagaugcuuagaaaaauaaaucggauuuuucugaagcaccggugucuauuuuuauaggagagacgcuuaguuaagcgucuauccuguacaaauaagcaccggugcuuaagaaaagccugguuuauuucuuuaagcaccucuccuaagcaccucccauugcacaaggcc::7B::133070895..133071087:+	3	0.245461	0	0
Novel_43	aagcaucuugguugucacaaa	ugugguuaccaagaugcuucggugcgcuaggugcgugaaaaucuguaugguguuuugacauucgaggagcuuguggcaaaaaaaacuuuggcucacaaagaaagccaaauuuuguuuucuugcuauagcuccucggauguuauuugaccaccaaaauuuacacgcaacuagcgccccaagcaucuugguugucacaaa::2D::132396851..132397048:-	0	0	0	0
Novel_44	aaggccugaagcuaagcaacgugc	auguugcuuaucuugaguccuuaaggaaaugguguagaaugcaugaagccauguguaguuuauccucaccugcauggcgcaaugcucaucgguacuaaaggccugaagcuaagcaacgugc::6A::191738160..191738280:-	11	0.900024	6	0.613685
Novel_45	aaguagaaccuauaggauaaccua	gauuguuuuuauguuuuacuuaguguuuaugccaaguagaaccuauaggauaaccua::3B::412230510..412230566:-	0	0	0	0
Novel_46	aaguccccgugaaugucggc	cggcacucugggcgcuguccggcggcagagccaggucaugcccaucgagacagugcggcgcgcucggccguggcucgaauccgucgaagaucaaguccccgugaaugucggc::3B::632591017..632591128:+	0	0	0	0
Novel_47	aaguguggccccacuugucaggag	aaguguggccccacuugucaggaguaaccaagcgaauaauuuuauagaaaaauaagaacaucguugggaucaagugggccccacacuuuau::2A::229781714..229781804:-	51	4.17284	0	0
Novel_48	aaguuuguaaaguuugaauu	aucaaaccuugcaaacuuugaccaaguuuacagagaaaaauauuuacauuuagaaugccaaacauauauuauuagauucaucguaagauguauuuucauauuuuauauauugacauuguauacauagauaguuuucucuauaaacuuggucaaaguuuguaaaguuugaauu::5D::47489663..47489834:+	0	0	6	0.613685
Novel_49	aauaacauucgaggagcucucuac	aauaacauucgaggagcucucuacaaaagagacaaaaucacugaaaaugugcgugcacuguuugagcagauuuugcaauuuuuuucuuuuuuguagagcgccucucgaauguuauuug::1A::112713793..112713910:+	2	0.163641	0	0
Novel_50	aauaaucaacuagcauaggaaggc	cuuccuaugcauagggauuuugcgagaaaacaacuuaugggaacaauaaucaacuagcauaggaaggc::5D::139461574..139461641:+ ||cuuccuaugcauagggauuuugugagcaaacaaauaaugggagcaauaaucaacuagcauaggaaggc::6D::130867828..130867895:- ||cuuccuaugcauagggauuuugugaguaaacuuaugggaacaauaaucaacuagcauaggaaggc::3B::621949799..621949863:-	0	0	0	0
Novel_51	aauacagauggcaaagagcuc	ggucuuugccaucugcuuuucaucgggcagacggcaaagaaaggguuugccgucauuagaagacggcaaaauaaaacuaacggcaaaauauacuuugccgucugcgaaaaaaauacagauggcaaagagcuc::7B::22170894..22171025:-	0	0	0	0
Novel_52	aauacugguuagauguguagcgcc	cguuacacacugacuuaguaauuuuuagacaucucaggauguaauacugguuagauguguagcgcc::2B::19130247..19130312:-	0	0	2	0.204562
Novel_53	aauaggauagacauguagugcucc	aauaggauagacauguagugcuccuauuuuuauuugccagccaacuguggcuuugucuuuuuguuuagcucuugugagcauuuguguacuuccuauuac::3B::66030869..66030967:-	0	0	8	0.818246
Novel_54	aauauuugagaauaucuggcacug	guucgccaaaugccucgaaauugaaauaugauuuucuggaauauuugagaauaucuggcacug::7D::223516808..223516870:-	69	5.64561	0	0
Novel_55	aaucgggcuccuggggacgcaacu	aaucgggcuccuggggacgcaacugggccguuuuuucgucgccggcgcgaaaaaaucgccuagggaggccuuuuugggggcgcgguugg::2B::317346557..317346645:-	5	0.409102	6	0.613685
Novel_56	aaugaauuucaaacaccagggcac	guccuugggugaauuuauaggucccaugcaagagaugggaaugaauuucaaacaccagggcac::1D::114389408..114389470:-	13	1.06367	0	0
Novel_57	aaugagaucaacugcugcgga	aaugagaucaacugcugcggaaggaaaaauuauaccggaaaaauuauauaauugaaaacuucuuuugaauacgaauucacugguauaacuucugcucccgccgcagucaaucucauugg::2A::30340702..30340820:-	0	0	107	10.944
Novel_58	aaugaguugaaacuuggagcgcac	ucacuccaaauuucaacuuauuuggacaugugagcagcucucagaaaaaaaaacaaaucaggucaaaacugugugugaacaguaaacuuuuuuacagacccuagauuugucuuuuuugcugagaguugcccagauguucaaaugaguugaaacuuggagcgcac::1B::68006555..68006718:-	2	0.163641	0	0
Novel_59	aaugauugaugccuugga	aaugauugaugccuuggaaaaccaggcauuggucagguu::7D::74526302..74526340:-	0	0	0	0
Novel_60	aauggaccgaggcuugucaagugg	aauggaccgaggcuugucaaguggccuuauuauaccacccggagaccaccggucaaguuucguuucauuug::6D::118603297..118603367:-	6	0.490922	0	0
Novel_61	aaugugucgaauacgaauggaacu	uuuauucguauucaacacauucuuugucaacgcuuccauuuccgacgucgauccgaaccuucggaggcagcuucucgacgucggaaauggaagaauugaggaagaaugugucgaauacgaauggaacu::4D::6095978..6096105:+	5	0.409102	0	0
Novel_62	aauuaauauggaucggaggga	ccuccgauccauauuaaauugucgcugauaauaugguuccauauuaauucagcgaaaauuaauauggaucggaggga::5D::151160543..151160619:+	0	0	0	0
Novel_63	aauuacuugucgcagaaauggauu	aauuacuugucgcagaaauggauugaaauugauguaucuagaacuaaaauacaucuagauacauccauuucugcaacaaguaauucc::7A::4230458..4230544:+ ||aauuacuugucgcagaaauggauuuaucuagaccuaaaauacauuuagauacauccauaucuacgacaaguaacucg::2A::213296619..213296695:-	0	0	19	1.94334
Novel_64	aauuuaaccaacgagaucgacugu	aauuuaaccaacgagaucgacuguggcgggagcaaaaguuauaccagugaauucguauucaaaagaaguuuucaauuauauaauuuuucucccgccgcagucggucucguugguuaaauuua::2B::245680721..245680842:-	4	0.327282	0	0
Novel_65	acaauguuugacuuugaccaaauu	uuuaaucaaaaucaaacuuuguaaaguuuaacuaauuuuauagaaaaaagucugcaucuacaauaucaaagcuauaugguauaaaaacuaguuucaugaugcaucuaguaauauuaguuucauaauauuguuaauguugauauuuuuuucuaagcuuagucaaaguugacaauguuugacuuugaccaaauu::2A::178864777..178864968:+	0	0	11	1.12509
Novel_66	acacuuauuuccgaucggaggg	cuccgaucagaaauaaguuucgugguuuuaguucaaauuuuuaaacuaaaaccaugacacuuauuuccgaucggaggg::5B::192564416..192564493:+	35	2.86371	0	0
Novel_67	acaucuucuaucgugggauggagg	uccgucccacaauguaagacgguuuuugacauuauuguaguguaaaaaaacaucuucuaucgugggauggagg::6B::203148393..203148465:-	0	0	0	0
Novel_68	acauuuggacuuaugugcagcu	acauuuggacuuaugugcagcucucagcaaaaaagacaaaucggaggucuguaaaaauguguacuguucauauacuguuuuggucugauuugucuuuuuugcugagagcugcacauaaguccaaauguuu::2B::259921263..259921392:- ||acauuuggacuuaugugcagcucuuagcaaaaaagacaaaucggaggucuguaaaaauguauacuguucauauacuguuuuggucugauuugucuuuuuugcugagagcugcacauaagucccaauguuu::5B::169936266..169936395:+ ||acauuuggacuuaugugcagcucucagcaaaaaagacaaaucggaggucuguaaaaauguguacuguucauauacug…	96	7.85476	35	3.57983
Novel_69	accacauacggauguauauagaug	accacauacggauguauauagaugcauuuuagaguguagauucauuuauuuuacuccguaugugguuc::3B::52248342..52248409:-	0	0	0	0
Novel_70	accggugaagacucauauugcgac	ugucaacaugaguccucaacgguuuacaaaccggugaagacucauauugcgac::1D::4035858..4035910:+	9	0.736384	0	0
Novel_71	acgaaccgggacuaaaggagcucc	acgaaccgggacuaaaggagcuccauguggccgcuguggggcgcccaugcaagaggaccuuuagucccgguugguaa::1D::12023265..12023341:-	0	0	0	0
Novel_72	acgaaccgguacuaaugagaacgg	acccucuuuaguacugguucguggcacaaaccgguacuauagguucgccacgaaccgguacuaaugagaacgg::4A::204059769..204059841:-	87	7.11837	0	0
Novel_73	acgaaccgguacuaaugagagcgg	acucccuuuaauaccgguucguggcacgaaccaguacuaaagguucgccacgaaccgguacuaaugagagcgg::6B::16741543..16741615:- ||accucauuaguaccgguucguggcacgaaccggugcuaaagguuagccacgaaccgguacuaaugagagcgg::6B::171337348..171337419:+	165	13.5004	45	4.60264
Novel_74	acgcucuuauauuaugggacg	ucccauaauauaagagcuuuuugacacuaaacuaguguaaaaaacgcucuuauauuaugggacg::4A::27991..28054:+	0	0	0	0
Novel_75	acuaguagaaugcccgugcguugc	aaugcaugggcaauuagcuagucucuacuucuaacuaguagaaugcccgugcguugc::2B::102153080..102153136:-	0	0	0	0
Novel_76	acucccagguugcgacaaguggcg	acucccagguugcgacaaguggcgcgcuguaugugcgcuacuugucgcggcccgggaaaguga::3A::16928022..16928084:-	0	0	0	0
Novel_77	acugauagguugggucauuucggu	acugauagguugggucauuucggucaaaugaccgaaaugacccauucccucagcua::2D::104373194..104373249:-	8	0.654563	0	0
Novel_78	acuuaugagcuuaucgggacu	acuuaugagcuuaucgggacugauuaucccgguaacacggcaguggaugugaagaaucucucgcugaguuggaugaucggguuuauguuucuaguuagcuucauugguau::2A::235772502..235772611:+	0	0	0	0
Novel_79	acuuauuauggaucggaggga	ccuccgauccaaaauaaguuuugcaguuuaaacuaagauuaauucaaccuucgcucaaaacugugggacuuauuauggaucggaggga::5A::148110747..148110834:-	0	0	0	0
Novel_80	acuuauuuagaaccaaacaggccc	gucuguuuggcaaaauaagucauuuuuuuucacuuuucgacuuauaaguuggugacuuauuuagaaccaaacaggccc::3B::179413479..179413556:-	17	1.39095	0	0
Novel_81	acuuccauuguagguaacguauu	acuuccauuguagguaacguauuugguuucaaagcccuacgugcucuacguuuggaggauc::3B::691853235..691853295:+	0	0	0	0
Novel_82	agaaauauaagaucguuuagau	agaaauauaagaucguuuagaucauuaacuggucuaaguagugauuuaaacaauuuuauauuccuuc::2A::19792891..19792957:+	0	0	0	0
Novel_83	agaaaugagcugaguuugaacacu	cauucgagaucgacuuguuucuuuggcuugauucaagaccgaaucgaaaagaaaugagcugaguuugaacacu::7B::96938295..96938367:-	31	2.53643	0	0
Novel_84	agaaccgggacuaaugggcuggcc	cccccaugggucccgguucaugaaagaaccgggacuaaugggcuggcc::3B::54761521..54761568:- ||gcaucuauuggucccgguucguggaagaaccgggacuaaugggcuggcc::7A::27156710..27156758:+	0	0	14	1.43193
Novel_85	agacggcaaauugagcucuuugcc	caaaagcucacuuugccgucugccagauaaauauagacggcaaagauuuuuugccgucugccaaaacaaacacagacgacaaagguucuuugccgccuaugauuuuuauuguagacggcaaauugagcucuuugcc::1A::107719743..107719878:-	17	1.39095	0	0
Novel_86	agagcacauccucaggaugag	cauccugagaaugugcucucuuaggugccauggguuuaugccaugcccaccgccugauaagcauaagagagcacauccucaggaugag::3B::134616565..134616652:-	0	0	0	0
Novel_87	agagcguccuucaguccacuc	agagcguccuucaguccacucacgggcggugcuaggaucgaauuagcugccgacucauucauccacuugccgagcaaaguuauuugccgaggagcuuagcaggugagugaaugaagcgggagguaaagucuuugaucucgcaccgucguugcuuggacugaagggugcucccu::3B::397138906..397139078:+	0	0	0	0
Novel_88	agauaacucaacuuuguacuaacu	agauaacucaacuuuguacuaacuuuaguauaaaguuaguacaaaguugagucaucuau::3B::434843584..434843642:- ||agauaacucaacuuuguacuaacuuuauacuaaaauuaguauaaaguuugagucaucuau::5A::125629182..125629241:+ ||agauaacucaacuuuguacuaacuuuguacuaaaauuaguguaaaguugggucaucuau::4D::20836941..20836999:-	54	4.4183	25	2.55702
Novel_89	agauacaucaauuuaaggacaagu	uuguuccucaaauggauguauuuagcacuaauuugauacuagauacaucaauuuaaggacaagu::7A::157052162..157052225:-	1	0.0818204	0	0
Novel_90	agauccggcccgacugcu	agauccggcccgacugcucaguagccggcccgaaucucg::3B::346547233..346547271:-	0	0	0	0
Novel_91	agaugaaguagagcagagacc	agaugaaguagagcagagaccucacgcucaagaagcggugaggugccugaccuacuucaucuuc::5B::271615481..271615544:-	7	0.572743	0	0
Novel_92	agaugauucaacuuugugcuaacu	agaugauucaacuuugugcuaacuuuuuaguacaaaguugagucaucuau::5D::59913654..59913703:+	10	0.818204	0	0
Novel_93	agauuugucuagauauggauguau	agauuugucuagauauggauguaucuaguacuaaaccgcaacuugauacauuuguauuuagauaaauuuaa::2B::332194226..332194296:+	0	0	0	0
Novel_94	agccaaggaugacuugccggc	agccaaggaugacuugccggcgccuucuccacucgaggucggcaaguuuucuuuggcuac::6B::169692117..169692176:-	0	0	0	0
Novel_95	agcccgggacucuucuggcacaacu	uugggccagaagagucccgggcuucccacgagaguggggggcgugccguagggggugggcgugccccccacucucaugggcagcccgggacucuucuggcacaacu::3B::749003133..749003238:-	1	0.0818204	0	0
Novel_96	agcgcuccgcgcgugacacuugac	caaaugucgcgcgcggagcaccucgggaaagucucacgagcgcuccgcgcgugacacuugac::5D::104171395..104171456:-	36	2.94553	0	0
Novel_97	agcucccuucgauccaaucc	agcucccuucgauccaauccaggaggggagguggucggaugcagcugccgguucauggauaccuguccggugcaugcagugcgguugagccugcgcaccuguauagguuuugcaugacccgggagaugaaccuaccagcaucuuucccucgugcuuggauugaagggagcucu::7A::136014072..136014244:+	0	0	0	0
Novel_98	agcucucaaugaaagcacca	ucgcuuuuuugggacuacacaacagagcucucaaugaaagcacca::2B::80569219..80569263:+	0	0	0	0
Novel_99	agcuguacauuuggggcacu	ugcccuggguguugcaguugccagcuguacauuuggggcacu::1B::274739239..274739280:-	0	0	0	0
Novel_100	aggaccgagcuugucuugcacccg	ggcugugagacagagcucgucucgcguccggcagcaggaccgagcuugucuugcacccg::3B::42833109..42833167:-	0	0	0	0
Novel_101	aggcacgggcgugacucucgcgaaa	aggcacgggcgugacucucgcgaaagcaaaaccgugacucucgcugaaggaaaaaacaauagaaaacaaguuuuuuuguuuccgagaggcauggccgugauucucgcgaaagcacaaccgugccucu::4D::111783461..111783587:-	0	0	0	0
Novel_102	aggccuuuagucccgguugguggc	aggccuuuagucccgguugguggcucggaccgggacuaaaggggggucuuuagucccgguuggagccaucaaccgggaguaaaggugugg::1D::7150960..7151049:+	7	0.572743	0	0
Novel_103	aggccuuuggucccgguugguggc	caccaaccgggaccaaaggucaauuuccagcagcccaaagggcggaaaaaggaggccuuuggucccgguugguggc::1B::16501495..16501570:+	0	0	0	0
Novel_104	aggggaugauaaaugaaagauacu	uauuauucauuguuguucguucggugaaauuuccuaauauuucauuguuguguuucuaaagagcaccucaagauucacccaauaugaggggaugauaaaugaaagauacu::6D::50362883..50362992:-	0	0	0	0
Novel_105	agggggacuucuuacuuaaaugaa	aauuuaaguaagaagucucccagauagggggacuucuuacuuaaaugaa::2D::148886208..148886256:- ||aauuuaaguaagaagucucccagauagggggacuucuuacuuaaaugaa::4D::6510590..6510638:-	133	10.8821	433	44.2876
Novel_106	agguaugaaacucauuugagcgag	agguaugaaacucauuugagcgagaguaguacuaggaugggugaccuccugggaagcccucguuaaagaguuucauaucuaaggguugugauagacuuggcgagccaacguaaaacuagccagucuuuuggguaugaaacccauuugagcgagaguaguacuaaaauaggugaccuccugggaaguccucgugaaagaguuucauaucuag::1B::281653258..281653468:-	7	0.572743	0	0
Novel_107	aggucaacauggauaugauuuagcc	aggucaacauggauaugauuuagccauuucacaugcacuaaaugauaugcacuguucacuuau::6D::84529961..84530023:-	0	0	0	0
Novel_108	aggucaugcuggaguuucauc	ugaagcugccagcaugaucugaugaccuaacucauggaucagaguccaugucaaucaggucaugcuggaguuucauc::5B::89508502..89508578:+ ||ugaagcugccagcaugaucugaugaccuaagucauggaucagaauccaugucaaucaggucaugcuggaguuucauc::5D::33204380..33204456:+	0	0	225	23.0132
Novel_109	aggucauguggcagcuucauu	ugaagcugccagcaugaucugaaagcuaugcugcaucuugaucuugauggucaucugcaucaagguugaagaacaugcccggcaaucaggucauguggcagcuucauu::4A::2957504..2957611:-	0	0	71	7.26194
Novel_110	aguaauuuggaacggagggag	ccccccauuccaaauuannnnnnnnnnnnnnnaguaauuuggaacggagggag::6B::203462440..203462492:+ ||cccuccguuccaaauuacucaucgugguuuuaguucaaauuugaacuaaaaccacgaugaguaauuuggaacggagggag::4D::55247797..55247876:-	0	0	0	0
Novel_111	aguaccgguccguggcaugaaccg	aguaccgguccguggcaugaaccgguacuaaagguucgccacgaaccggugcuauugaucaccgccacgaaccggugcuau::1B::116334264..116334344:-	7	0.572743	0	0
Novel_112	aguagauuauuucaucccugaacu	aguagauuauuucaucccugaacuugaauagggaugaaauaaucuacuuu::2B::338800718..338800767:-	0	0	0	0
Novel_113	aguauaugagaaaugaguguagcu	aguauaugagaaaugaguguagcuacacccgguauaugggaaaaugcauccuacuaucggguguagcuacaccuauuucucauauacuac::2B::258173373..258173462:-	34	2.78189	0	0
Novel_114	agucaaaguugaagcacggggaua	ucucugagguccaacuuugaccauaaauuuaaccaacgagaccaacugcggcgggagaaaaaauuauauaauugaaaacuuauuucgaauacaaauucacugauauaauuuuugcucccgccguaaucggucuugguaguuaaauuuacagucaaaguugaagcacggggaua::7B::441827..441999:+	3	0.245461	0	0
Novel_115	agucauuuggacauaugagcagcu	agucauuuggacauaugagcagcucucaguaaaaaaacaaauugggggucuguaaaaauguuuacuguuuuggccugauuugucuuuuuugcugagagcugcucauauguccaaaugacuug::1D::113225845..113225966:-	15	1.22731	0	0
Novel_116	agucgcgguuggccuggcaaaccg	guuggccuggccaacugcgacuaaaggccuuugcgcaccuuuagucgcgguuggccuggcaaaccg::2B::7351183..7351248:-	8	0.654563	0	0
Novel_117	aguuguaacuaguaauggcgcacc	aguuguaacuaguaauggcgcaccggccagagagugcgccacuaauguuguuuuuauuauuauuuuuuuauuccuuuuuuugcaaaacuacuaauggcgcacucgcacgcggugcgccauuacuaguuuaaacuag::5B::78507357..78507492:-	541	44.2648	0	0
Novel_118	aguuuccuucauauccgucagaua	aguuuccuucauauccgucagauauagaucggacggccuauauugcaggauggcaggcacacgaucaucaccgacaaugcuuuuuauaagaguagggauaaaaaauagaguuggugaugauggugggccugccauucugcaauguaggucguccgauuuauaucugauggauaugaaggaaaauau::3B::672478884..672479069:+	19	1.55459	0	0
Novel_119	aguuucucgcgagccuggcucggc	ugagccuggcccgcagaaacugccgaaucggcaguuucucgcgagccuggcucggc::6D::128808138..128808193:-	0	0	0	0
Novel_120	aguuugacauaguaauggcgcacc	ugcgucauuacuaaguuugacauaguaauggcguaccuauguagagugcgccauaauaaguuugacauaguaauggcgcacc::7D::1743590..1743671:+	19	1.55459	0	0
Novel_121	auaaacaauauaacuugggggc	ucucaagagugcuguauuaggugauaaacaauauaacuugggggc::2B::252707680..252707724:- ||ucucaagagugcuguauuaggugauaaacaauauaacuugggggc::7B::12655408..12655452:-	13	1.06367	0	0
Novel_122	auaaaugaagauauguauguuacu	auaaaugaagauauguauguuacuacacccaugacacuucccacuauggagguaguaacauagacuauuaucauauguauguuacuagucuaaguuacuccccacuaugacuagccuuacuagucuauauuacuaccuccacaaugaguaguagcauauguauugugucaugcaucucugcauuuauua::2D::134281205..134281393:-	25	2.04551	0	0
Novel_123	auaaaugaauucuugcaauu	auaaaugaauucuugcaauuuuuuucaagaauucuuuuuugc::2A::120389198..120389239:+	0	0	0	0
Novel_124	auaacuagugcucuagacagaccu	guuugauuuagucacuuagauguauaauaacuagugcucuagacagaccu::5B::254871077..254871126:+	0	0	39	3.98895
Novel_125	auaagagcguuuagaucacu	auaagagcguuuagaucacuauuuagugaucuaaacgcuuuuauau::7B::32339604..32339649:+	0	0	0	0
Novel_126	auaagaggagagcauaugaaa	auaagaggagagcauaugaaauauguaacucauucuuucuuuuuuuuag::2A::245054666..245054714:-	0	0	6	0.613685
Novel_127	auaagucuucguagagauuucacu	auaagucuucguagagauuucacuaugaaccacauacggauguaucuagaugcauuuuagaguauagauucacucauuuugguccauaugugguccauagugaaaucucuccaaagacuuauau::6B::126295041..126295164:-	18	1.47277	0	0
Novel_128	auaagucuuuguagacauuucacu	auaagucuuuguagacauuucacuauggaccacauacggauguauauaaaugcauuuagaguguagauucacucauuuugcuccguaugugguccguaguggaaucucuacaaagacuuauau::7B::11453415..11453537:-	0	0	0	0
Novel_129	auaagucuuuguagagauuucacu	auaagucuuuguagagauuucacuguggaccacauacggauguauauagaugcauuuuaaaguguagauucacucauuuugcuucgcauguagucuauaguagaaucuuuaaaaagacuuauau::4A::86903246..86903369:+	0	0	0	0
Novel_130	auacgcagaaggcaaagacuuug	auacgcagaaggcaaagacuuugccauuugcauuuuuuaacagacggcaaaguaaccucuuugcugucuguaaauaaaaaugcagauggcaaagucucuuugccgucuguguuuu::2A::200086497..200086611:-	0	0	13	1.32965
Novel_131	auacguccguauguagacaaaucu	auuuaucuagauacagauguaucuaacacuaaaacauaaauagauacguccguauguagacaaaucu::2D::125636462..125636528:-	24	1.96369	0	0
Novel_132	auagaagaggauguaucuagaugu	auagaagaggauguaucuagauguauuuuuguucuagauacauauguuuuuaucu::4A::189741653..189741707:-	0	0	0	0
Novel_133	auagagguaguaauauagacuagu	auagagguaguaauauagacuaguaacauaugcauguuacuagucuaaguuacucuccacuauga::2B::23807643..23807707:+	7	0.572743	0	0
Novel_134	auaggacauauggaguacccgaau	ucgcaaguaccccauauguccuauuuuuagcaaagucaugcuaaaauucacggaaaauuccagcaugaccuuugcugaaaauaggacauauggaguacccgaau::1B::260030918..260031021:-	0	0	3	0.306842
Novel_135	auaggcgcgcggcggcugucu	auaggcgcgcggcggcugucucgccuagacccggucuuggggcgugacaguuuuugugcccguuu::6D::24735667..24735731:-	0	0	7	0.715966
Novel_136	auauaaugucgagauguaugcgcc	cgcacaucucgauauuguacaugcucacaaagucauuucacgaaaaaccaucagcuugugugccgugugugaaaaaaacaaaaaauccgguguuaaaaaauaauuuucacaagacaucauuuuguauuuuuuacacaagccacaaaaaguuuugauuuucuccgaaacuuggcgugcacacauauaaugucgagauguaugcgcc::3B::19879417..19879621:+ ||cgcguacaucucgauauuguacaugcucacaaaaucguuucgcgaaaacugauaacuuaugcgugugaagaagacaaaaucggauguuaaaauugcuuuucacaagacauacuuuuaucuuuuuuacacaaaccacaaaaaaugucgguuuucuuugaaacuuga…	31	2.53643	0	0
Novel_137	auaucaagcacucaucgacag	gccggugagugcuuuauaucuucuugauaauuuuggcuaaacacaagaagaaagaagauaucaagcacucaucgacag::6B::144379492..144379569:-	0	0	0	0
Novel_138	auauuaguuuacggagggagu	uaccuuuguaaacuaauaugagucuuuuugaucacuacuuagugaucuaaaacgucuuaguauauuaguuuacggagggagu::6A::20204480..20204561:+	0	0	0	0
Novel_139	auauuggaaucucuaagaaagacu	ucuuuuuagagauuucaauaagcgcaucauagaguguagauucauucauuuuacucuguacgugguuuauauuggaaucucuaagaaagacu::4A::160079023..160079114:+	63	5.15468	0	0
Novel_140	auauuucagaacguagagaguagu	uacuuucucuguuucuaaauauaagacguuuuggcaguucaauuuaagaacgucuuauauuucagaacguagagaguagu::2D::72225447..72225526:-	1	0.0818204	0	0
Novel_141	aucaauuucugucuaacuauu	aucaauuucugucuaacuauugugcaauguacccugugaccaagguacagugcacaauaguuagacagaaauugauga::2D::24990226..24990303:-	0	0	0	0
Novel_142	aucacauugguagaagucgug	aucacauugguagaagucgugguaaaaaaacaaaacuguugcucugaaaauguaacuuacaaaagcauuuuugagcucugauuuuguuuuuuucggcaugacuuucaucaaugugauuu::1A::72927779..72927897:+	0	0	0	0
Novel_143	aucaggagagaugacaccgac	aucaggagagaugacaccgacgucgaucggaugggucggcuugaccaggccauguaucccuccguuugaagugggugucaucucgccugaaca::2B::84756274..84756366:- ||aucaggagagaugacaccgacgccgaucagaugggucggcuuaaccaggccgugcauccgucuguucggaguuggugucaccucgccugaaca::2B::84759612..84759704:-	114	9.32752	326	33.3435
Novel_144	auccccggcaacggcgcca	auccccggcaacggcgccagaaaucgcacguuggcgggagaucg::7A::87670098..87670141:+	0	0	0	0
Novel_145	auccggaaaguagauuaaucaua	ugauuaaaugugcuuucauggacagucauccggaaaguagauuaaucaua::6B::1668016..1668065:-	0	0	0	0
Novel_146	auccugauggaugacauguggcau	auccugauggaugacauguggcauucacgaaucacaaagcaccccccacccuccauuuaaaaucaggggggaagagauuagaugcuuugugauuugugaaugccaugugucauccaucaggacgg::4A::57908574..57908698:- ||auccugauggaugacauguggcauucacgaaucacaaagcaccccccacccuccauuuaaaaucaggggggaagagauuagaugcuuugugauuugugaaugccaugugucauccaucaggacgg::4A::43071365..43071489:-	4	0.327282	0	0
Novel_147	aucgagcugaacgugugcugaaca	aucgagcugaacgugugcugaacacggaggugccguacguucgguacuuggaucgguuggaucg::7A::179715354..179715417:+	6	0.490922	0	0
Novel_148	aucgaugaccuagaacuacgugaa	cgcguaguucuagguugacgauuuaacuauuaaauauguauuauaugugauaaaauuauauauuuaaaaauuacaucuguguagaaaucuagugauauauuuuucaugacauauaacauauauuuaaauccucaaaucgaugaccuagaacuacgugaa::7B::3831073..3831231:-	0	0	0	0
Novel_149	aucguagaaauggauguaucuaga	aucguagaaauggauguaucuagauguauuuuaguucuagauacauccauuuccgagacaa::4B::307586106..307586166:+	13	1.06367	0	0
Novel_150	aucgugcugugacaguuucacu	ugaagcugccagcaugaucuaacucuugaagcuggccgcguggugcugguuagaucgugcugugacaguuucacu::5B::218718789..218718863:+	67	5.48197	0	0
Novel_151	aucucucauguagaaauaggcacc	ugcuuauuuguagaggguagacgcuuaauuagguaucucucauguagaaauaggcacc::5B::32314493..32314550:+ ||ugcuuauuuguagaggguagacgcuuaauuaggcaucucucauguagaaauaggcacc::5D::65471758..65471815:+	50	4.09102	0	0
Novel_152	aucugauuuauuucucuaagcacc	ugcuuagaaaaauaaaccgaguuuuucugaagcgccgguaccuauuucuacaggagagaugcuuaguuaagcaucuaucauguuaaauaagcaccggugcuuaaaaaaaaucugauuuauuucucuaagcacc::7B::177585317..177585449:+	0	0	10	1.02281
Novel_153	augaagagcgcgggcagcaca	augaagagcgcgggcagcacaaccggacgcugguaugaagcgcacgguggcgccgacgcaugcugcgaugcagccccuccuacgcaacgcuagugccuucgguugugcugcccgcgcucuucaugg::7D::228855420..228855545:+	0	0	4	0.409123
Novel_154	augaagauaguaacuuagacuagu	augaagauaguaacuuagacuaguguacuaguauaaguuacuccucauua::2A::129068161..129068210:+	120	9.81845	82	8.38703
Novel_155	augacaccucugaaauaguucgag	cgaacuauuucgauugugucacguagguccucaaacuaugaaaagugucaucuagguccucaaaaauccuugaaguguaauaaguguguauauaugugacaacucugaaauaguucaaggaccuaaaugacaccuucaaaauaguuugaggaccagaauaacacacauauugcacuuugaggaccuggaugacgauuaucauaguucgaggaccuacaugacaccucugaaauaguucgag::6D::47937943..47938183:-	0	0	2	0.204562
Novel_156	augauacuaguguaugauacuacc	gagugucauauacuaguaucaugaauauaugguauauaugauacuaguguaugauacuacc::2D::833411..833471:+	0	0	0	0
Novel_157	augauccaacuuuguacuaacuuu	augauccaacuuuguacuaacuuuguacuaaaguuaguauaaaguagggucaucu::3B::765978340..765978394:+	0	0	0	0
Novel_158	augcaccuauagaggaaauuggac	augcaccuauagaggaaauuggaccuaaauuuauaaauagaaauugauuaugaauuuauguuuaauuuucucuauaagugcaucu::3B::472548033..472548117:- ||augcaccuauagaggaaauuggaccuaaauuuauaaauagaaauugauuaugaauuuauguuuaauuuucucuauaagugcaucu::3B::472548033..472548117:- ||augcaccuauagaggaaauuggaccuaaauuuauaaauagaaauugauuaugaauuuauguuuaauuuucucuauaagugcaucu::3B::762208873..762208957:+ ||augcaccuauagaggaaauuggaccuaaauuuauaaauagaaauugauuau…	23	1.88187	11	1.12509
Novel_159	augccacgugucauccaucagggc	ccugauggaugacacguggcauucacaaaucacagcuuugugauuugugaaugccacgugucauccaucagggc::2A::83575775..83575848:-	9	0.736384	0	0
Novel_160	augccauguuguucugaagaa	cuucagaacagcauuucauuuucuggaaugaaggcucaaaacugccauccucccagaaaaugccauguuguucugaagaa::2A::153174609..153174688:+ ||cuuuagaauagcaugaaaauuucugagaugauagucuagaaaaugccauguuguucugaagaa::6B::203320081..203320143:-	0	0	0	0
Novel_161	augccguguuguucugaaagaa	cuucagaagagcaugucauuuucuggaaugaaggcucaaaacugccauccucccagaaaaugccguguuguucugaaagaa::4A::80581634..80581714:- ||cuucagaagagcaugucauuuucuggaaugaaggcucaaaacugccauccucccagaaaaugccguguuguucugaaagaa::4D::87183459..87183539:-	0	0	0	0
Novel_162	augcggguugcgccugagcacacc	augcggguugcgccugagcacaccccgcguagccgacccauaaaaaagcauauucacgcagaauauguaugcucuuuucacgggucgguaaugcaggguuugcucggccgcagccugggucg::1D::99759182..99759303:+	0	0	0	0
Novel_163	auggcacgaacugguacuaaaggu	cuuuaguaccgguucgagccaccaaccgguacuaaugggguuugaggcauuauuaccgguucauggcacgaacugguacuaaaggu::5D::104144815..104144900:-	2	0.163641	0	0
Novel_164	auggcaugaaccgggacuaaaggg	auggcaugaaccgggacuaaagggcacccuuugguuccgguucauuccccca::6B::12960..13011:+	12	0.981845	0	0
Novel_165	auguaguaucuaucgaaaccgaga	auguaguaucuaucgaaaccgagaguauauacguguaguauguaguauauaacaaugauuagauaguauauauauugauuuuuagguaguauguac::3B::16191388..16191483:+	246	20.1278	0	0
Novel_166	augucacucuugauucauugcacc	ugcaugaucauguaguugacaucguauuuguggcaaagacacaaugcauuauuuuucauacaugucacucuugauucauugcacc::5B::195906846..195906930:- ||ugcaugaucauguaguugacaucguauuuguggcaaagccaccaugcauaauuuuuuauacaugucacucuugauucauugcacc::3B::475942638..475942722:- ||ugcaugaucauguaguugacaucguauuuguggcaaagccaccaugcauuauuuuucauacaugucacucuugauucauugcacc::3B::269376190..269376274:-	0	0	10	1.02281
Novel_167	augucagugacagaacggcaggcu	cguguuguugggucacugacaugcgggccagguucccaaaaggcucacaugucagugacagaacggcaggcu::4B::277805156..277805227:+	0	0	8	0.818246
Novel_168	augucucaacuuuauauuaacucu	augucucaacuuuauauuaacucugaaguuaguauaaaguucagacacuu::1B::246507376..246507425:+	1	0.0818204	0	0
Novel_169	augugcaccacuugucgcaaccug	gguugcgauaagugucacauugcaugugcaccacuugucgcaaccug::2B::330834846..330834892:+	16	1.30913	0	0
Novel_170	auguguggcuagaaccaaacaccu	auguguggcuagaaccaaacaccuaccuaacuuggucaaacuuuccuaagguuagguguggcaaaguguggcaagguguggcuaggaaccaaacagccacuaagauugccaaagauugccacacguaagguuaggcaaguuugacuaacuuaggugaguguuugguucaagccacaccuua::3B::473312937..473313117:+	0	0	8	0.818246
Novel_171	auuacuugucuuagauuuguc	auuacuugucuuagauuugucgagauauagauguaucuagacauaucuaagacaaguaauuu::2D::145667560..145667621:-	0	0	0	0
Novel_172	auuagucccgguucaugaac	auuagucccgguucaugaaccagaacuaaaggcccuuacgaacugggacuauuaa::2B::254112196..254112250:+	0	0	0	0
Novel_173	auucaucaauguaauguaggcaug	auucaucaauguaauguaggcauguauuuuguauauagucauaugugcauauggaaaa::1B::128706533..128706590:+	0	0	12	1.22737
Novel_174	auuccacaauguagugcaccc	auuccacaauguagugcacccgugcuuuccgagaucuacauuguggaaugg::1A::215005850..215005900:-	0	0	0	0
Novel_175	auuccaucguaggcuugcuggacg	uccagcaccaguuucaugaugcucacugccgugcgugaguaauuccaucguaggcuugcuggacg::3A::135200889..135200953:-	0	0	15	1.53421
Novel_176	auuccuggagccgccacuguagca	cgcaggggcggcgcuagggguauucuugggucuucaugugaauacccaugauuuuuacaaaacaguguugauuuugauaaaagugauaauuuucaaaaaaacaacaaugauuuugacaaaaugaauacauaugaauacccgguugcaaauuccuggagccgccacuguagca::5D::135542842..135543013:+	5	0.409102	0	0
Novel_177	auucuaacaugguaucagauuccu	auucuaacaugguaucagauuccuagcccgggcuaggagucugauaccaugugagaguug::7B::241515540..241515599:-	0	0	31	3.17071
Novel_178	auugccauaacucguauaacggau	cuuuuaugcaguuguuggugagauaaccucgacggcacccaguacuggggcgggaguucaggaguauugccauaacucguauaacggau::1A::10471395..10471483:-	0	0	0	0
Novel_179	auuggauaguauggcucuggga	uuggaguuguaucccgauugauacaacuagaauuggauacuugagaugagaaaugguuaugagaaauggauugugaugagaauuggauaguauggcucuggga::5A::43061193..43061295:-	4	0.327282	0	0
Novel_180	auuggucaaguagucuaaucaccc	gugaagauugcuugacuugugcuaagauagcuaaaaucugccuaagacuaaaauugggaaaaggcauaguuuuuaauuggucaaguagucuaaucaccc::1B::203580295..203580393:- ||gugaagauugcuugacuugugcuaauauagcuaaaaucugccaaacacuaaaauuuggaaaaggcauaguuuuuaauuggucaaguagucuaaucaccc::5B::193479861..193479959:+ ||gugaugauugcuugacuuguucaaagauugcuaaaaucugccaaacucuaaaauugggaaaaagguuaaguuuuuaauuggucaaguagucuaaucaccc::2B::298832239..298832338:+	0	0	0	0
Novel_181	auuuagacaaauuugagacau	gucacagauuugucuaaauuuagauguaucuuugcacuaauuagugucuagauacauucaaauuuagacaaauuugagacau::2A::202034671..202034752:+	8	0.654563	8	0.818246
Novel_182	auuuauauaauaggacgaagggag	ccuuccguccuauaauguaagauguuuuuugacauuaguguagaguuaaaaaauauuuauauaauaggacgaagggag::1A::43853990..43854067:-	0	0	1	0.102281
Novel_183	auuuguaguguucggauugaguuu	acuuaguccuggcacuauaaauuuaaaaaugugcaugugaaaauaugcucauuauaaauuuguaguguucggauugaguuu::5D::62486785..62486865:+ ||acuuagucuuggcacuauaaauuuaaaaugugcaugugaaaauaugcucauuauaaauuuguaguguucggauugaguuu::5B::105883666..105883745:+	0	0	0	0
Novel_184	auuugucggcacauccgggcg	uccggugugcccuaagaaugagauaugugcaucuccuaucgguauuugucggcacauccgggcg::4B::283048178..283048241:+	0	0	0	0
Novel_185	caaccgggacuaaagauuagaccu	caaccgggacuaaagauuagaccuuuaguuccgguuggagccaccaacugggacuaaaggguuugaggcuuuaguaccgcuuggu::6B::102269211..102269295:-	12	0.981845	0	0
Novel_186	caagugacacuguacaugauggcu	gcauggugugggugucacacuuguccccuggaucacuucauaaauaguguccagggacaagugacacuguacaugauggcu::3B::201275836..201275916:-	0	0	6	0.613685
Novel_187	caagugauccucccgugcu	caagugauccucccgugcucugcaugggcagaggcuuggu::4D::72023986..72024025:- ||caagugauccucccgugcucugcaugggcggaggcuuggu::1D::2299833..2299872:-	0	0	0	0
Novel_188	cacagcagaggaacaaaucuug	cacagcagaggaacaaaucuuggauggcuuguuucucuuuugugcg::5B::93630679..93630724:-	0	0	172	17.5923
Novel_189	caccuaaaucagaccgaaucaaagcc	caccuaaaucagaccgaaucaaagccugcccucuuccuccucaagcuggauauugcaaaagccuuugauucggucugauuuagguguu::7A::19544474..19544561:-	0	0	0	0
Novel_190	cacgagcgaguggagcuugacg	cacgagcgaguggagcuugacggcgucaggcccacggcguucgauaa::2A::123382448..123382494:+	0	0	0	0
Novel_191	cacguaugaacagaugacauuagc	ugaugucauuuguucauacgugacaaaaugcacgugugggcguuugcacaucgcccacacgccuccaucaccacucauuuugccacguaugaacagaugacauuagc::5D::79043376..79043482:-	0	0	6	0.613685
Novel_192	cacuugucuggaaucuca	agauuucagacuuagugaaauuaacacuugucuggaaucuca::3A::47938529..47938570:+	0	0	0	0
Novel_193	cagacgaaccgggaccaauggccc	cagacgaaccgggaccaauggcccccgaggcccggcccgcguccuugccucaugaaccgggaccuaugcccccauuggucccgguucgugugug::3A::11648037..11648130:- ||cccauuggucccgguuugugucuggaaccgggaccaaaggagucagacgaaccgggaccaauggccc::7B::29160364..29160430:- ||cccauuggucucgguucgugucuggaaccggaaccaaaagucucagacgaaccgggaccaauggccc::7D::230019968..230020034:+	242	19.8005	0	0
Novel_194	cagaugaaccgggaccaauggccc	gccauuggucccgguucaugucuggaaccgggagcaaagcggucagaugaaccgggaccaauggccc::4B::316071809..316071875:+ ||cccauuguucccgguucgugucuggaaccgggaucaaaggggacagaugaaccgggaccaauggccc::5D::143051514..143051580:+	106	8.67296	42	4.29579
Novel_195	cagccaaggaugacuugccggc	cagccaaggaugacuugccggcuccugguguugggaguucguugagccuuaagaguuagccggcaaguuguccuuggcuaca::2B::287147650..287147731:-	501	40.992	907	92.7687
Novel_196	cagcccgcuguggaagcgcc	cgcuccauaguguggcugccgugcaccagcccgcuguggaagcgcc::5B::167985691..167985736:+	0	0	0	0
Novel_197	cauauuaaugucgcugauuuagua	cuaacgucacugauuuaguacaacuuucucuucgauccauauuaaugucgcugauuuagua::3A::103254215..103254275:-	0	0	1	0.102281
Novel_198	cauccgauccgauccaaucc	cauccgauccgauccaauccaauccagccccccuacgaucucaccgggaaaccuccgauccgagcgaagcgaaggcucucucguccuccuccucaagguaugcgaggcuacgguuucuucuucgcucucucgugcgugcgugcgugcccuuggaucgaucguugcu::7A::153609166..153609331:+	0	0	0	0
Novel_199	cauccguauguagacaaaucuaaa	uauauuuaucuagauacggauguaucuaacaguaaaacguaaauagauacauccguauguagacaaaucuaaa::4B::307417022..307417094:+	0	0	2	0.204562
Novel_200	cauccuggggcuggagca	uuuugguucuaugaugguggugcuggucgaccggaggggcucggucauccuggggcuggagca::7B::88000552..88000614:-	0	0	0	0
Novel_201	cauggaugaugauaugca	cauucugucguuccaugauccucuuucuuaacuuuugcucgacuguuguuugcuugugucuucuggugucauggaugaugauaugca::2D::111297958..111298044:-	0	0	0	0
Novel_202	cauggccaaggccucugagguu	cauggccaaggccucugagguucgcgugaccuuuuaggccucgcccauggc::1D::134867713..134867763:+	0	0	0	0
Novel_203	caugugccuuucuucuccacc	uggagaagcagggcacgugcauucauuuccaggucgcuucccggcguccggccggcacgcaccgccgcggcggccuugcuuggucagugugucgcucgauccggccgugcgccggcagccggcccaugcaugcaugugccuuucuucuccacc::1B::230293515..230293667:+	0	0	38	3.88667
Novel_204	cauuaguaccgguugguggcacca	gugccauaaaccgguacuaaugccucaaaacccauuaguaccgguugguggcacca::5A::100491112..100491167:- ||cauuaguaccgguugguggcaccaaccgguacuaaagguguaaucuuuagucccgguuggugccaccaaccgggacuaauggg::1A::204561171..204561253:-	11	0.900024	6	0.613685
Novel_205	cauuggugaucagggaaagaa	cauuggugaucagggaaagaauucuauuuuugaguacucucuuuccugguacacuggugaa::3B::375805997..375806057:-	0	0	0	0
Novel_206	ccaaauaauauucgaggagcu	ccaaauaauauucgaggagcucuguacagaaagacaaauuuacaaaaucugcucaaacagugcacacacauuuugaguaauuuugagugauuuuuuguucaaagcuccucgaauguuauuugacc::3D::34632066..34632190:-	363	29.7008	285	29.15
Novel_207	ccagugacaaauucaaagcc	cugcgaauuuggacuggauuuaagccaccagugacaaauucaaagcc::5D::154734522..154734568:+	0	0	0	0
Novel_208	ccaucgacggcgccgacg	gcggugcgcgcgguggagcaggugcagagcggcaugguccuggggcucgggacgggguccacggccgccuucgccgucgccgagaucggcgcgcuccucgccagcgggaagcucuccggcaucgucggcgugcccaccuccaagcgcaccuucgagcaggccgcucgggaucccgcucuccacgcucgacgaccaccccgucaucgaccucgccaucgacggcgccgacg::6A::10343883..10344112:-	0	0	0	0
Novel_209	cccauagcaucauccauccua	cccauagcaucauccauccuacccuucaauggcggcugcugcugccccacgguggguaggauggccggugcaauggaua::4B::313525915..313525993:+	0	0	0	0
Novel_210	ccccuaccuggcgcgcca	ccccuaccuggcgcgccaaagaugucaugaccacgaccaccuauggggccaugagcuccuuugugguucggcgggggga::3B::449958470..449958548:+ ||gaggugucagaguggcgguggaucgaucgacgggaagagaagguccuacgcaccccuaccuggcgcgcca::2B::92710945..92711014:+ ||gaggugucggaguggcgguggaucggucgacggaagagaagauccgacgcaccccuaccuggcgcgcca::5B::29875335..29875403:-	0	0	0	0
Novel_211	cccugguggguuaugcucucc	ugggcacaacccaccagggcgcgccugagccuccuggcgcgcccugguggguuaugcucucc::4B::305925866..305925927:+ ||ugggcacaacccaccagggcgcgccugggccuccuggcacgcccugguggguuaugcucucc::2D::67641871..67641932:+ ||gggcacaacccacaagggcgcgccuggaccuccuggcgugcccugguggguuaugcucucc::3B::384019671..384019731:-	0	0	0	0
Novel_212	cccuucggccguaguaccgca	cccuucggccguaguaccgcaggcagugcgguacuaccgcuggggcg::7A::105668324..105668370:- ||cccuucggccguaguaccgcaggcagugcgguacuaccgcuggggggcg::2A::130596426..130596474:-	0	0	0	0
Novel_213	ccgaucucgagccucguccgucggcg	ccgaucucgagccucguccgucggcgaugccgaucgacgauggcuugggagaggca::2B::195413432..195413487:+	12	0.981845	0	0
Novel_214	ccgccgucguggccucguccaug	ccgccgucguggccucguccaugaugggcguggccauggcugccgag::3B::547163476..547163522:+	0	0	0	0
Novel_215	ccgcgaucucugcaggcg	ccgcgaucucugcaggcgauagaugucugcgcaggucgcggug::1B::281567171..281567213:-	0	0	0	0
Novel_216	ccggcgcgggugccaccgccggcc	ccggcgcgggugccaccgccggccggccacgggagaucugguugguggcgccgccgggau::3B::82857348..82857407:+	0	0	0	0
Novel_217	ccguuccuaaauauaagucuu	ccguuccuaaauauaagucuuuuuagagauuugaauuuggacuacacacaaaugaacauagacguauugacuauuuuagaauauagauuaguucauauuagaaucuuuaaaaggacuuauauuuagaaaggaag::2A::209396871..209397004:+	0	0	0	0
Novel_218	ccucaucucguccauccac	ccucaucucguccauccacccauggaaaccuccuuuuccacggaucuacacacccacccacgcccacccauggauggauggauggauggggcg::1A::77776228..77776320:+	0	0	0	0
Novel_219	ccuccgucccauaauauaaga	ccuccgucccauaauauaagaaccuucaauuuuuuucuuauauuaugggacggaggaa::5D::104595254..104595311:+ ||ccuccgucccauaauauaagaanguuuuugacacuaguguagugccaaaaanguucuuauauuaugggacacaugga::7A::149124493..149124569:- ||ccuccgucccauaauauaagacauuuuuacgagcuaacauagcuugcaaaaacggcuuacauugugggacggaggga::2B::220763424..220763500:+ ||ccuccgucccauaauauaagacgauuuuugacacuaguguggugccaaaaaacaucuuacauuaugugacggaggga::2B::294917169..…	0	0	0	0
Novel_220	ccucugccugccucuuccauu	uggaaggggcaugcagaggagcggccauggcccgugggagcuuugcuugccuugucuaucgaucuccucugccugccucuuccauu::4B::302199299..302199384:+	0	0	0	0
Novel_221	ccucuucggcucgggggucgga	cggccuucgagcucgacgaggacgaccucuucggcucgggggucgga::3B::624547416..624547462:+	0	0	0	0
Novel_222	ccugacugacaggcgcuacacgcc	ccugacugacaggcgcuacacgccuggccagcgucacaccccaggcugccugaaaauuuccaagucaguugcaacaccugagagcuagcaauuuucgaacaauccggggugcgacgcuaaccagacgagcagcgccuguuagucagaca::2D::60782022..60782170:+	0	0	0	0
Novel_223	ccugcgcgaggcuccgucgagc	ucgccggagucccgugcggcuuuggccugcgcgaggcuccgucgagc::1B::267280623..267280669:-	0	0	0	0
Novel_224	ccugcggggucgaacugggaa	ccugcggggucgaacugggaacacaugggauacgaaccgcuugauugacgagcgacucuuaucaacucauguguucucaggucgcccccgcuggag::3B::663360022..663360117:-	0	0	0	0
Novel_225	ccuguccucguucggcggcc	cuuccggagugauugacaggggacaccuguccucguucggcggcc::1B::2530872..2530916:+ ||cuuccggagugauugacaggggacaccuguccucguucggcggcc::1D::388222..388266:-	0	0	0	0
Novel_226	ccuuggacaucugcaaucaca	ccuuggacaucugcaaucacauggccuugauuucccuaagaacaucagcgugguugcuguaugccccaaggga::1B::285347833..285347905:+	0	0	0	0
Novel_227	ccuuguggucuuggguuc	gcugguagagccgaggcucguaggacaugauugguuugcuuccugggcaaaccuuacauggccuuaaccuuguggucuuggguuc::3D::116616249..116616333:-	0	0	0	0
Novel_228	cgaaccgggacuaaaggugcucca	cgaaccgggacuaaaggugcuccauguggccguugcggggggccgagguaggaggaccuuagucccaguucgug::1B::115139306..115139379:+	0	0	0	0
Novel_229	cgacccggucguacagga	cuugcggccgggucgcacguacgacccggucguacagga::7A::147573669..147573707:+	0	0	0	0
Novel_230	cgcacguacguacgucgggc	cgugcgugcaacgugcgcgugacguucguguuuguguugugucgauuucgcacguacguacgucgggc::4A::207430062..207430129:+	0	0	0	0
Novel_231	cgcgcaggagaucgaucug	cgcgcaggagaucgaucuguucggggagaucgccggcguguc::4B::256678570..256678611:+	0	0	0	0
Novel_232	cgcucggcggguucgucgcg	cgcucggcggguucgucgcguggauacgcgcguuccacgcgguggccagcgugaaccuccuggacgcc::2D::141333708..141333775:+	0	0	0	0
Novel_233	cggaagcgcgccgccgucgaac	ucgccggugacgcguuucucguagcggaagcgcgccgccgucgaac::3B::241670985..241671030:- ||ucgccgguggcgcguuucacuuagcggaagcgcgccgccgucgaac::2B::46811161..46811206:-	0	0	0	0
Novel_234	cggagaguacgucuguagc	uacuagacgugcuagccacaagucugcaugugcaugcaugcuacggagaguacgucuguagc::2B::276130040..276130101:+	0	0	0	0
Novel_235	cggcagcgagagcuacgaggac	ccucgugcuucucgcccccaaccacccgcgcgccggcagcgagagcuacgaggac::7A::1708123..1708177:+	0	0	0	0
Novel_236	cggcguugcccaauccucucc	agagguuggggucgucgcgucggcguugcccaauccucucc::3D::36441989..36442029:+	0	0	0	0
Novel_237	cgguauuggugcgguucaauc	cgguauuggugcgguucaaucagagagcuggcgccccaggaggcaagggguuccucccuucgauugagccgugccaauaucacgcg::2D::132845331..132845416:-	0	0	0	0
Novel_238	cgguggauugcucgagcu	cgguggauugcucgagcuuggcucggaucacgcaugca::6D::57584861..57584898:-	0	0	0	0
Novel_239	cgucaaccucgacgaccuccuccgc	cgucaaccucgacgaccuccuccgcacggccggcucggccaggaggacggcugacgagguguggcggg::4A::86641398..86641465:+	0	0	0	0
Novel_240	cgucgugcgggacgagcggcgcg	cgucgugcgggacgagcggcgcgcucuacgugcugcuggcgucgcucacggggug::5B::260318137..260318191:-	0	0	0	0
Novel_241	cgucuguaaacuaauauaaga	cgucuguaaacuaauauaagacauuuuagacaaaucuaaaaagucuuauauuaauuuacagagggu::2A::107595891..107595956:+	0	0	97	9.92124
Novel_242	cguggcaauuauaguaguagcgcu	cgcuacuacuauaucuagcccgguggcaacggcguggcaauuauaguaguagcgcu::3B::57446900..57446955:- ||cguggcaauuauaguaguagcgcuuguuucaccuagagcgcuacugcuaccagauuauuaguaacgcaguuuucucaagcacgcuacugcuuauuagcaguagcguuuguuuuuaaaccgugcuacugcuaagauucuaugua::4D::49890794..49890936:-	0	0	0	0
Novel_243	cguugagaugagauuacccca	cguugagaugagauuaccccauacccuguagcggcagcucgacuccgugcaugcguagggggcaaucucaccucaacagc::5D::147124565..147124644:+ ||cguugagaugagauuaccccauaccauauagcggcagcucgacuccgcacacgcguagggggcaaucucaccucaacagc::5D::148334020..148334099:-	719	58.8289	1020	104.326
Novel_244	cuaaugauaguuccaagaguaccu	cuaaugauaguuccaagaguaccuagugguguuucuggaacugcauuagcu::6B::158352738..158352788:-	0	0	0	0
Novel_245	cuacuccuaauggagcaguuggug	ccaacugagacauuaggaguaagaucucuacuccuaauggagcaguuggug::7D::72093137..72093187:-	33	2.70007	0	0
Novel_246	cuagagauuucaauauggacu	cuagagauuucaauauggacuauguacgaaguauauagauauauuuuagaguauauauucacucauuuugcuccguauguaguccuuauuggaaucuauaaaa::2D::114983..115085:-	0	0	0	0
Novel_247	cucaagccggaccuagcuca	cucaagccggaccuagcucaagaagaaccagagcuagcauccaggcuugagau::3B::556001496..556001548:+	0	0	0	0
Novel_248	cuccauuccauaauguaagac	cuccauuccauaauguaagacaauuuucgacacuacaguagugucaaaaaacgucuuacauuauaggacaaaggg::1B::288028954..288029028:-	0	0	0	0
Novel_249	cucccucuguaaacuaauaua	cucccucuguaaacuaauauaggacguuuuagagaugucucuaaaacguccuauauuaguuuacagagggagua::4A::60647601..60647674:+	0	0	0	0
Novel_250	cucccuucgucccaaaauaaguguc	cucccuucgucccaaaauaagugucguguuuuaguuuaaaaagaacuaaaaucacgacacuuauuuuaggacggagggagua::4D::115049848..115049929:-	0	0	0	0
Novel_251	cuccgucccauaauauaag	cuccgucccauaauauaagcaucuuauauuauggaacggaaggagcaguauuguuuguugcaauaauaucuuauauuaugggacgggggg::4D::116758525..116758614:-	0	0	0	0
Novel_252	cuccgucccauaauauaagag	cuccgucccauaauauaagagaguuuuugacacgcucauauauuaugggacagagga::6A::1338009..1338065:+ ||cuccgucccauaauauaagagaguuuuugacacuacacuauuauuaaaaacgcuuuuauauuaugggacgaaggg::1A::238675378..238675452:+ ||cuccgucccauaauauaagagguuuuuugaaacuacacuauaaugcguaauguagugugaaaaaacgucuuacauuaaaagauggaggg::6B::46457585..46457673:- ||cuccgucccauaauauaagaguauuuuugacacuaaacacucuuauauuacggaaccgagga::6D::146929626..146929687:+ …	0	0	0	0
Novel_253	cuccguccggaaauacuuguc	cuccguccggaaauacuuguccgaggaauggauguaucuagauguauuuuaguuuuagaugcauccauuuguauccauuuuugcgacaaguauuuucggacggaggg::5B::24724069..24724175:+ ||cuccguccggaaauacuuguccuugaaaugauuguaucuagacuuauuuuaguuauagauacauccauuuacaaccauuuugaagacaaguauuucaggacggaggg::1A::29008705..29008811:+ ||cuccguccggaaauacuugucgaauaaaugaauguaucuagacauaauuuagcucuagauacauccauuucuaaccauuuuuaugacaaguaauuucggauggaggg::6A::15476255..1547…	0	0	0	0
Novel_254	cuccguucggaauuacuuguc	cuccguucggaauuacuugucgcagaacauggaauuucagcgacaagucaguucugacgaagaa::3A::135459604..135459667:-	0	0	0	0
Novel_255	cucgccggcugcgcguccaccu	cucgccggcugcgcguccaccuugcggugagcgcgccgccgucgagca::3B::763469920..763469967:- ||cucgccggcugcgcguccaccuugcggugagcgcgccgcugucgagcg::2A::248785562..248785609:- ||cucgccggcugcgcguccaccuugcggugagcgcgccgcugucgagcg::2A::254863769..254863816:-	0	0	0	0
Novel_256	cucgccggucgcgcguccucccu	cucgccggucgcgcguccucccucagcggugagcgcgccgccgucgaggg::5D::38989749..38989798:- ||cucgccggucgcgcguccucccuucgggugagcgcgccgccgucgaggg::1B::122612183..122612231:- ||cucgccggucgcgcguccucccucugcggugagcgcgccaccguugaggg::2B::31174868..31174917:+ ||cucgccggucgcgcguccucccucugcggugagcgcgccgccgucgaggg::3B::570500719..570500768:+	38	3.10917	53	5.42088
Novel_257	cucggcagcgucgcggugcgcuc	cucggcagcgucgcggugcgcuccuacgcguacggcaucgucgccgagga::4B::163596662..163596711:+	0	0	0	0
Novel_258	cucuguccggaaauacuuguc	cucuguccggaaauacuuguccucaaaauggauaaaaugaauguaucuauaauuaaaauaagucuagauacaaccauuuugaggacaaguauuuuuggacggaggg::3B::279394039..279394144:+	0	0	0	0
Novel_259	cugaaauucaugaaacuuggcaug	ugccuaguuuuaaaauucuaguaaauccaaaacuuggcugaaauucaugaaacuuggcaug::3D::68096819..68096879:-	0	0	12	1.22737
Novel_260	cugcauuugcaccugcaccua	cugcauuugcaccugcaccuacgaugaagaacaaaggaaacgccuuuuguuaucaucaaguugcuaggugcaguggcacaugcagcc::2D::55909438..55909524:- ||cugcauuugcaccugcaccuagagaggaagaagaaaggucgaaggcuuggaacuuggccaugcaugcgauugcgaugcaugcaacguucuccuugaccccucgcucuuccuguaggugcaguggcauaugcaacu::2B::217777322..217777456:+	0	0	10	1.02281
Novel_261	cugguuugcguucucgcaccca	ggagcgagggcgaugaacuggaggaaauacaggaagagaggauaucaaaagagaaagccgacacccgguugaccgcaugaguguuagauaucacugcugaugcccucccugaaugcaccugguuugcguucucgcaccca::2D::139200593..139200732:-	0	0	0	0
Novel_262	cugugcugugaggcugggcuccc	gagcugggcuucagguacaaguacgggguggaggagauacuagacgaaagcaucgacugugcugugaggcugggcuccc::7B::235060431..235060509:-	0	0	0	0
Novel_263	cuuccgucucauaauauaaga	cuuccgucucauaauauaagagcguuuuuauauuaugggacggaggga::5D::103606279..103606326:-	0	0	0	0
Novel_264	cuucuucuucuucuucuucuucuuc	agaagaagaagaagacuagaagaagaagacuagcuagaagaagaagaagauauguucuucuucuucuucuucuucuucuucuucuucuucuucuucuucuuc::5D::102371908..102372009:+	0	0	0	0
Novel_265	cuugaugcugcaucuuccugugaaga	uucauggaguuugcaguucaagaguguauagguagagggugagauuggugucgguguguuugcuugaugcugcaucuuccugugaaga::2A::207893816..207893903:-	0	0	0	0
Novel_266	cuugauugagugccagcac	cuugauugagugccagcacguaguugugcuuucagcaagaa::7D::72436597..72436637:+	0	0	0	0
Novel_267	cuugcacuggcuucucuuc	agagcggccuaauguaagaucuuugguucuugcacuggcuucucuuc::7A::57085427..57085473:-	0	0	0	0
Novel_268	cuugccggugugcgcgagcucccg	cuugccggugugcgcgagcucccgugggagagcgcgccgccgucaagcg::5D::23335348..23335396:+ ||cuugccggugugcgcgagcucccgugggagagcgcgccgccgucaagcg::5D::26439622..26439670:+	0	0	0	0
Novel_269	cuuggauugaagggagcucuc	gagcucccuucgauccaauccaggaggggagguggucggaugcagcugccgguucauggauaccuguccggugcaugcagugcgguugagccugcgcaccuguauagguuuugcaugacccgggagaugaaccuaccagcaucuuucccucgugcuuggauugaagggagcucuc::7A::136014071..136014245:+	11	0.900024	0	0
Novel_270	cuugguuuauuucucuaagcaccu	gugccucgaaaaauaaaccgaguuuuucugaagcaccggugccuauuucuguaggagagacgcuuaguuaagcgucuauccuguacaaauaagcaccagugcuuaaggaaagcuugguuuauuucucuaagcaccu::5B::99650426..99650561:-	3	0.245461	0	0
Novel_271	cuuugcucgaguaugauucuc	gaaucauaguagagcaaaacggcaagucaaagaaaaguuuucauaagacugaagacuaaaacaugagaacuaucuucccaaggguuaaaccaaagcagcaaggaguaauucucauguuuuaaucuucaagucuuauggaaacuuucuuugccuugccgcuuugcucgaguaugauucuc::5A::88963220..88963398:+	0	0	8	0.818246
Novel_272	cuuuguagagauuucacuggauag	cuuuguagagauuucacuggauagacuacauacggagcaaaaugaaugaauccacacuuaaaaugcaucuauauacauccguauguaguuuauaguagaaucucuacaaagac::5B::259977877..259977989:-	0	0	0	0
Novel_273	cuuugugucuaugacaugugggcc	cuuugugucuaugacaugugggcccaacagguggcuggcccacacguuagugacccaaagga::7B::185262127..185262188:-	0	0	7	0.715966
Novel_274	gaaccaguggacacaguacuu	gaaccaguggacacaguacuuuguguuuuaugucuauugguucag::5B::100405006..100405050:+	0	0	0	0
Novel_275	gaaccaugacggcguguggcugugggcc	gaaccaugacggcguguggcugugggccacguccauggucgccgacgucugguucgg::2B::84002224..84002280:- ||gaaccaugacggcguguggcugugggccacguccauggucgccgacgucugguucgg::2D::39120729..39120785:-	0	0	0	0
Novel_276	gaaccgggacuaaugggcuggacc	gcccccauuggucccgguucuggauugaaccgggacuaaugggcuggacc::1B::11936026..11936075:-	0	0	36	3.68211
Novel_277	gaaccgggacuaaugggcuggccc	gcccccauuggucccgguucuggauugaaccgggacuaaugggcuggccc::3B::728649740..728649789:-	23	1.88187	0	0
Novel_278	gaagaagauugaccagggcg	ccuuggucguccucuucacggcgcugucacuggucgucgagaucccguacuugaccgccgucaugaagaagauugaccagggcg::5A::104596281..104596364:-	0	0	0	0
Novel_279	gaccaguaucugauugagccgugc	gagguucaauccgaugcuaggucuuacaaucgugguaagaccaguaucugauugagccgugc::7D::145964395..145964456:+	0	0	0	0
Novel_280	gaccgacgcaucugagcugu	cgcucggagcgcugguccccgaccgacgcaucugagcugu::3B::565821353..565821392:+	0	0	0	0
Novel_281	gaccgauguugguuggacgaccg	guuggacgaccgauggaggucgcaugaccgauguugguuggacgaccg::1B::67920639..67920686:+	0	0	0	0
Novel_282	gagaaacuuugauauuugggccau	ggccucaaauggagaaguguucaaagugagaaagcuucguaucgucaaaaggagaaacuuugauauuugggccau::7B::57163146..57163220:+ ||ggccucaaauggagagguguucaaaaugagaaagcuucguaucgucaaaaggagaaacuuugauauuugggccau::5B::8715340..8715414:+	6	0.490922	0	0
Novel_283	gagaccuguaugggccacc	gagaccuguaugggccaccauucuuuuuuuuauucuuucuguuuuuacacaauugaaaaaaaaaacagaauuuagauggcuucgcccggguccga::3B::756896730..756896824:+	0	0	0	0
Novel_284	gagagaaggucgccugaca	agggguggccuccucucuuucgagagaaggucgccugaca::7A::158954126..158954165:-	0	0	0	0
Novel_285	gagcgcgccgccgucgagg	ucgccggucgcacguccucccuuugcggagagcgcgccgccgucgagg::1A::232120509..232120556:-	0	0	0	0
Novel_286	gaggauaagauaaauuucgcu	cgagguggaucuuuuucucaaggggaugaaaaugauuaugauuuugaggauaagauaaauuucgcu::3D::88381067..88381132:-	0	0	0	0
Novel_287	gaggccaagagcgguggcaug	gaggccaagagcgguggcaugccacgccuccgagccgucgggcacgggcaggcguucagcuugccuccgccucggcaucgg::5B::249919156..249919236:-	0	0	1	0.102281
Novel_288	gaguacuggacugcagcuaagccc	gaguacuggacugcagcuaagccccugagugagaggcuugcucaucacucgguaggauuuuuuaagcuuaggcgaguacuggacugcau::4A::41353990..41354078:+	23	1.88187	0	0
Novel_289	gaguagauugagaacccaggu	cuggguucccgaucuacucccaugugaaauuucgugaaaaaaaccaggaaacguauucgugacaauaaggacaaaaauggauggauuuuuguucggacaauauuuacuaagccacggauaugucuccugguauauuuuucaugaaauuucacacgggaguagauugagaacccaggu::1B::4632437..4632613:+ ||cuggguucccgaucuacucccgugugaaauuucgugaaaaaauacuaggaaacauauuuguggcaaaaaagacuaaaaauuccuauguauagaaaaaaacuguuuggauggauuuuuuuucggcaaguauuuccuucgccacggauauguuuccugguacuucuucacuaaauuucacacgggaguagauugaga…	0	0	0	0
Novel_290	gauaccgaaggaggugacggagcc	uucuguacaccucacgguauuuaugauagcgcauguauuuuuguauaccguagauaccgaaggaggugacggagcc::2B::303667613..303667688:+	8	0.654563	0	0
Novel_291	gauauagccgcaucgugggc	ccacaaugcgguuaugccucuaagucgugccucaacacgugggagauauagccgcaucgugggc::4D::24992321..24992384:-	0	0	0	0
Novel_292	gaucggcgucgggcuggaggcga	guguucagcgcggcgcagaucagggagaucggcgucgggcuggaggcga::2B::2858696..2858744:-	0	0	0	0
Novel_293	gaugaaaguuuguaauguuugacu	ucaaacuuugccaacuuugaccaaguguauagagaaaaccgucuacaucuacaauacuaaacauguacauucugaaaauaaaacucacgauauauccaaugaugugcauuugguauucuagauguaccuacuuuucuuuauaaacaugaugaaaguuuguaauguuugacu::6B::164937107..164937277:-	0	0	18	1.84105
Novel_294	gaugauaucuucaucgauuggucc	gaugauaucuucaucgauuggucccuauaaucaguuacuggaccuauugucuu::1A::148291553..148291605:- ||gaugauaucuucaucgauuggucccugugaucaguuguuggaccuaucgucuu::1A::175652816..175652868:- ||gaugauaucuucaucgauugguccucaugaucaguuauuggaucuauuaucuu::7D::87918019..87918071:- ||gaugauaucuucaucgauugguccucaugaucaguuguuggauauauugucuu::7A::84964589..84964641:- ||gaugauaucuucaucgauugguccucgugaucaguuauuggaucuauugucuu::1A::21698659…	0	0	0	0
Novel_295	gaugauaucuucaucgauugguccc	gaugauaucuucaucgauuggucccuaugaucaauugauggaccuauugucuu::2B::48670880..48670932:- ||gaugauaucuucaucgauuggucccugugaucaguugcuggaacuauugucuu::3B::661888958..661889010:- ||gaugauaucuucaucgauuggucccugugaucaguugcuggaccuaucauuuu::3B::291571702..291571754:- ||gaugauaucuucaucgauuggucccugugaucaguugcuggaccuaucgucuu::3B::296379659..296379711:- ||gaugauaucuucaucgauuggucccugugaucaguugcuggaccuauugucuc::3B::175693…	0	0	0	0
Novel_296	gaugcuaaucgaacauguugggcac	gaugcuaaucgaacauguugggcaccgauguuguuggggcagccggccugcucggacauggaagauuacaucca::2A::154032076..154032149:+	0	0	0	0
Novel_297	gauggagcugucaagcaugc	gauggagcugucaagcaugcccuugcaguucaugcugcuguuucaucug::1D::102608412..102608460:-	0	0	0	0
Novel_298	gcaaucgggucaaaguggacc	ucagcuuucgcccgccuugccacgcaaucgggucaaaguggacc::2D::26679242..26679285:+	0	0	0	0
Novel_299	gcacggagcaggagaagggc	gcacggagcaggagaagggcucccuucuccaguuccuugcca::6B::130322476..130322517:+	0	0	0	0
Novel_300	gcacggcgccgggcugacca	gcacggcgccgggcugaccaacaugauguuccuggcgccgggggcgacguuggugcagguggugccgugggg::3B::17639922..17639993:-	0	0	0	0
Novel_301	gcccgggcaguuagguaaagucaca	uggcucuacauaacugcccgacaguacacuaucaggcagugaacugcccgggcaguuagguaaagucaca::3B::739982741..739982810:+	38	3.10917	0	0
Novel_302	gcccgucuagcucaguugg	ggcuaggcuggaucuggccgaucggcccgucuagcucaguugg::1B::134946181..134946223:+	0	0	0	0
Novel_303	gccucucaggcccugaagcggc	gccucucaggcccugaagcggcucagcacuguagcaagggugcgcucgaggcuuggaggaga::5D::73025304..73025365:+	0	0	0	0
Novel_304	gccugcgcgaggcuccgucgagcu	uucgccggagucccgugcggcuuuggccugcgcgaggcuccgucgagcu::1B::267280622..267280670:-	0	0	5	0.511404
Novel_305	gcgcccuggaggaccuggccc	gccauggccguccugcgcgcccucacccgcgcccuggaggaccuggccc::5D::18056491..18056539:+	0	0	0	0
Novel_306	gcgcgcuccuccgucgag	cgucagagcagcgugcagcggaccaaguccagcgcgcuccuccgucgag::6A::103775399..103775447:-	0	0	0	0
Novel_307	gcgcgcugcuccgucgagc	ucgccggugcgugcgugcuucgaugcgcgcugcuccgucgagc::1B::11542285..11542327:-	0	0	0	0
Novel_308	gcgcgucgcgagguucagcgga	cgcuguuccucgcgccgggccuugggcugucacgccgccgccagcgcgucgcgagguucagcgga::5B::160309604..160309668:-	0	0	0	0
Novel_309	gcggaauggaacuaucuugcggugcu	gcggaauggaacuaucuugcggugcuguaucgauggaccaccccuucaggugauaccgcugggcgcuggguacuguauauuucuccggcaccgcaucgaugguccaguccgccg::4D::115605784..115605897:-	0	0	0	0
Novel_310	gcgugcuccuucgucgag	cgccgaagcagcaugccguggacgauguccagcgugcuccuucgucgag::2A::100447220..100447268:+	0	0	0	0
Novel_311	gcuaacugauauagaccuc	gguuugugucaguuagcucagcuaacugauauagaccuc::2D::30862270..30862308:- ||gguuugugucaguuagcucagcuaacugauauagaccuc::3B::719035782..719035820:-	0	0	0	0
Novel_312	gcuaggagguuggcuuag	gcuaggagguuggcuuaguugguuuuuuaagacgagugaugcuacaccuauguaa::3A::101072785..101072839:+	0	0	0	0
Novel_313	gcuaggggggcgcaagcc	cgcacccuccccuagugcaauucaguuuggcuaggggggcgcaagcc::2B::202213620..202213666:-	0	0	4	0.409123
Novel_314	gcucaaauggauguauguagcacu	gcucaaauggauguauguagcacuaaaauacgucuagauacauucguuugagcga::4A::157651877..157651931:- ||gcucaaauggauguauguagcacuaaaauagagugauagguaccaucuguuugagcgg::5B::161231..161288:+ ||gcucaaauggauguauguagcacuaaaauagagugguagguaccaucuguuugagcgg::5B::1468325..1468382:-	11	0.900024	0	0
Novel_315	gcucacuccucuuucugucagc	ugacagaagagagugagcacacggcgugaugccggcauaacauguaugccgucuucgccgcgugcucacuccucuuucugucagc::6A::87949949..87950033:+ ||ugacagaagagagugagcacacggcgugaugccggcauaacauguaugccgucuucgccgcgugcucacuccucuuucugucagc::6B::96378458..96378542:+ ||ugacagaagagagugagcacauggcgugaugccggcauaacauguaugccgucuucgccgcgugcucacuccucuuucugucagc::6D::39354629..39354713:+	0	0	0	0
Novel_316	gcucacuccucuuucugucagcc	uugacagaagagagugagcacacggcgugaugccggcauaacauguaugccgucuucgccgcgugcucacuccucuuucugucagcc::6B::96378457..96378543:+	0	0	60	6.13685
Novel_317	gcucacugcucuaucugucacc	ugacagaagagagugagcacacggccggcaggacggcccccgccggauggugccgucgcggccgcgugcucacugcucuaucugucacc::2B::243201647..243201735:-	0	0	0	0
Novel_318	gcucacugcucuaucugucagc	ugacagaagagagugagcacccaugguguuuccuuagcaucaaggggcaugccagggaacuaugcgugcucacugcucuaucugucagc::3B::110274812..110274900:+	0	0	0	0
Novel_319	gcucacugcucuuccugucauc	ugacagaagagagugagcacacggccggucguuacggcaccgcccgggugugccgucgcggccgcgugcucacugcucuuccugucauc::6D::100118324..100118412:-	0	0	36	3.68211
Novel_320	gcucccccgucgaacguggcc	cugcgcucgccggaggagugugcagcaugaugaaucccgcgcgcucccccgucgaacguggcc::6A::12908273..12908335:-	0	0	0	0
Novel_321	gcugacccaacuuuguacuaacuu	gcugacccaacuuuguacuaacuuuguacugaaguuaguacaaaguugagucaucua::1B::275016241..275016297:-	7	0.572743	0	0
Novel_322	gcuggaauagcucagauggc	uaacuguagcaauacuagcacuaagcuggaauagcucagauggc::2D::45959290..45959333:-	0	0	469	47.9697
Novel_323	gcuuuagauucuguagguagcacc	ugcuggcuuacaaggagcuaaagcucgccuugucgcuuuagauucuguagguagcacc::2B::300487542..300487599:+	0	0	0	0
Novel_324	ggaacuggauauugucag	ggaacuggauauugucagauggccugcuucgacuaacaaagaagcgcuacaugaccgauaucaaguuucau::1B::209151764..209151834:+	0	0	0	0
Novel_325	ggaaucaauggcaaggcug	ggaaucaauggcaaggcugccgccggucagcuuugccauugauucuuc::2B::325053413..325053460:- ||ggaaucaauggcaaggcugccgccugucagccuugucauugauuccuc::6A::16361319..16361366:+	0	0	0	0
Novel_326	ggaaucuugaugaugcugcau	guggcaucaucaagauucacacaauguauggcaugcaugcgaugcucucauccuuuccccauccaugcaugcaugugaacuggaguuccguucaugcaugggagguggauggauugaugagcuuugcuagcuagccagcguuaugugugggaaucuugaugaugcugcau::3B::768093410..768093579:-	0	0	0	0
Novel_327	ggaaugacauucguggaaguc	ggaaugacauucguggaagucauggcaaaaaaauaauauauuuuggagugcugauuguuuuuuuugccgcgguacccacgaauguuauucccu::4B::22738833..22738925:-	0	0	0	0
Novel_328	ggaauguugucuggcucgggg	ggaauguugucuggcucggggcucucuuucuuucucucucucuauccuccuccccucgaccccuccuugaucagaucgagagaaaggucgaagauccgaugaggggggagaagagaguagacgugcguagaucucggaccaggcuucauucccc::7D::76246697..76246850:- ||ggaauguugucuggcucggggcucucuuucuuucucucucucucuguguuccuccccucgaucccuccuugaucagaucgagagaaagaucgaagauccgaugaggggggagcagagaguagacgugcguagaucucggaccaggcuucauucccc::7B::177712001..177712156:- ||ggaauguugucuggcucggggcucucuuu…	155	12.6822	183	18.7174
Novel_329	ggagagcgcgccgccgucaagcg	cuugccggugugcgcgagcucccgugggagagcgcgccgccgucaagcg::5D::23335348..23335396:+ ||cuugccggugugcgcgagcucccgugggagagcgcgccgccgucaagcg::5D::26439622..26439670:+	0	0	0	0
Novel_330	ggaguggcuagaguuggauc	ucuggcucaaucccuccugagauugguaacugucgguugcuggaguggcuagaguuggauc::7A::24960069..24960129:+	0	0	0	0
Novel_331	ggauggccgacguggccc	gcagcacgucgucuaucccugcaucagaucagaggauggccgacguggccc::2A::426289..426339:+	0	0	0	0
Novel_332	ggauugcaccgaugacucgga	ggauugcaccgaugacucggauuaugacuacaucuacucaugcaaaaguucauggacgucaugaguauucaucauccgagucaucagugcacuccuc::3B::525445511..525445607:+	0	0	11	1.12509
Novel_333	ggcaaguccguccuuggcuac	agccaaggaugacuugccgacagcacacaacaaggugguaguaaucuugccggcaaguccguccuuggcuac::2D::23155360..23155431:+	21	1.71823	97	9.92124
Novel_334	ggcagcaggcggucgucgucuc	ggcagcaggcggucgucgucucggacgccggccgcgccgccgc::3B::585840503..585840545:+	0	0	0	0
Novel_335	ggcagucaccuuggcuagc	uagccaaggaugacuugccuaugucuucauccauguucaaugcuucauuagccuuggcguggguucucaugggcagucaccuuggcuagc::7B::111083260..111083349:- ||uagucaaggaugacuugccuauguuuucauccauguucaaugcuucauuagccuuggcguggguucuuaugggcagucaccuuggcuagc::7B::60062910..60062999:-	0	0	0	0
Novel_336	ggcagucuccuuggcuagc	uagccaaggaugacuugccuaugucuuguuccuccuucaaggcuuaauuggccuuggggugugguuucaugggcagucuccuuggcuagc::2A::252036598..252036687:+ ||uagccaaggaugacuugccuguggauauauagcuugaucgauuacacuuacaucucugcauguauauaugugauuucucacuauguacaacaggcagucuccuuggcuagc::5D::107380658..107380768:- ||uagccaaggaugacuugccuguggcugugaaugggaucucuuucucucugguggaucggucucucacuacuaugcacaucaggcagucuccuuggcuagc::5A::85700112..85700211:- ||uagucaa…	0	0	0	0
Novel_337	ggccuaccuggacggcgccca	ggcgcaacguccugguggccugcaaggccuaccuggacggcgccca::1B::278342766..278342811:+	0	0	0	0
Novel_338	ggcgaggcugcugcgccggucggcucu	agccgccggcaccagcagucaagcccgacggcgaggcugcugcgccggucggcucu::2B::83446806..83446861:+ ||agccgccggcagcagcagucaagcccgacggcgaggcugcugcgccggucggcucu::2A::168661291..168661346:+	0	0	0	0
Novel_339	ggcggucaccuuggcuagc	uagccaaggaugacuugccuauaugcucuuucagaagccccgguuauuacaugacugguuucggaugaguuccaugauaggcggucaccuuggcuagc::2B::188433609..188433706:-	0	0	41	4.19351
Novel_340	ggcugccggguggugauaggaucucg	agauccugguaccacccggcgugccagcgccggcgucacgcauucccggccaggcugccggguggugauaggaucucg::4D::36354678..36354755:- ||agauccugguaccacccggcgugcgagcgccggcgucgcgcauucccggccaggcugccggguggugauaggaucucg::4B::195082960..195083037:+	0	0	0	0
Novel_341	gggccuucugcgggccugaauccu	gggccuucugcgggccugaauccuggcccacggauggguuucuagucguauucaggccgugguggccuag::3B::256996541..256996610:- ||gggccuucugcgggccugaauccuggcccauugauggguuuguagucguauucaggccgugguggcccag::3B::758595785..758595854:+	0	0	15	1.53421
Novel_342	gggugcacuguuaauuucucgacgaa	gggugcacuguuaauuucucgacgaacgaaaaccaaguggacaaguccgaggagaugucauauucauuucgaagagaagcugacacuguauccca::7D::93347979..93348073:-	0	0	0	0
Novel_343	gguaguucgaccgcggaa	gguaguucgaccgcggaauuuuuguguuucgguacucccgu::5B::224166381..224166421:-	0	0	0	0
Novel_344	ggucugggcgcuggucgccgccggc	cggcgacggcgacgugccugcuggcggucugggcgcuggucgccgccggc::3B::644574256..644574305:-	0	0	0	0
Novel_345	ggugaacgcgccgccgucaaac	uugccggcgugcgcgagcacuucgauggugaacgcgccgccgucaaac::5D::13981290..13981337:-	0	0	0	0
Novel_346	ggugaacgcgccgccgucaaacg	uuugccggcgugcgcgagcacuucgauggugaacgcgccgccgucaaacg::5D::13981289..13981338:-	0	0	7	0.715966
Novel_347	ggugagcgcgccgccgucgagcg	cucgccgguugcgcguuccccguguggugagcgcgccgccgucgagcg::1D::32221963..32222010:- ||uucgccggcugugcguccaccucgcggugagcgcgccgccgucgagcg::5D::38647424..38647471:- ||uucgccgguggcguguuccccucguggugagcgcgccgccgucgagcg::5B::206650346..206650393:-	0	0	0	0
Novel_348	ggugagcgcgccgccgucgagcgg	ccucgccgguugcgcguuccccguguggugagcgcgccgccgucgagcgg::1D::32221962..32222011:- ||cuucgccggcugugcguccaccucgcggugagcgcgccgccgucgagcgg::5D::38647423..38647472:- ||cuucgccgguggcguguuccccucguggugagcgcgccgccgucgagcgg::5B::206650345..206650394:- ||cuucgccgguggugcguuccccuuggggugagcgcgccgccgucgagcgg::4A::176525138..176525187:-	20	1.63641	20	2.04562
Novel_349	ggugagcgcgccgccgucgagg	ucgccggucgcgcgucccccuuguggugagcgcgccgccgucgagg::5D::19783139..19783184:-	0	0	0	0
Novel_350	ggugaugggaugggucauuucggu	ggugaugggaugggucauuucggucauaugaccgaaaugccccauucccucagcua::6D::159841633..159841688:+	4	0.327282	0	0
Novel_351	ggugcgggagcucgcggcgca	ccacggagcuguucgcgccgcaccggcucgacgcgcuccagcgccuccgggccgagaaggugcgggagcucgcggcgca::4A::181102500..181102578:+	0	0	0	0
Novel_352	ggugggucuucuuggcuagc	uagccaagaaugacuugccuaugcaaugccucugcuaacugauccaucucaccaucggcugggaagccccugugauggaugcagugaguguggcugcaugggugggucuucuuggcuagc::4D::39210287..39210406:-	0	0	0	0
Novel_353	gguguagguacucccacaugcc	cauguaggaguaacuacaccugguuaaaaccuuuguccuacaaccggguguagguacucccacaugcc::1D::47005509..47005576:-	0	0	0	0
Novel_354	gguuucgugguguaguugguc	cuaauuagauuauaaguacugaauauguaaacauagcacugcagguuucgugguguaguugguc::2D::81815766..81815829:+	0	0	26	2.6593
Novel_355	guaacagucaggucaaaugaacu	guaacagucaggucaaaugaacugagcuucugaacuuuugguggugcauuuaucugcuagacuguuaagu::2B::97330308..97330377:-	0	0	1	0.102281
Novel_356	guacgaggcggugcgggaca	guacgaggcggugcgggacaucgggucgggcaacuucgggguggcgcggcugaugcgcaaccgcgagacccgcgagcucgucgccgucaagugcau::3B::631816699..631816794:+	0	0	0	0
Novel_357	guauuuaaacaaaucuaagac	uuuggauuugucuacauacggguguauuuaaacaaaucuaagac::4B::156342365..156342408:-	0	0	0	0
Novel_358	gucacagucugaaguaccucc	aggcacuucgugcagugagacgcguguugucacagucugaaguaccucc::3A::77717123..77717171:-	0	0	0	0
Novel_359	gucacugacauguggacc	gucacugacauguggaccagaccccuguugggcccauaugucagugacgc::7B::209948820..209948869:-	0	0	0	0
Novel_360	gucaucuauucugaaacggaggga	cguccguuucaaaauagaugacucaacuuuguacuaauuuuaauauaaaguuaguauaaaguugagucaucuauucugaaacggaggga::2D::86102048..86102136:-	0	0	0	0
Novel_361	gucgaagaaauaaauguaucuaga	uagauacagccauuuuuaugacaaguaauuccgaacggagggaguacggaauuacucgucgaagaaauaaauguaucuaga::5B::226627093..226627173:-	17	1.39095	0	0
Novel_362	gucgauauguccgagugga	gucgauauguccgaguggauaguaugucuguaugagauuuauuuggacccaccugauguguggaccc::6B::94254899..94254965:+	0	0	0	0
Novel_363	gucggccggagcguccugcucga	gaggaggacggugcggucgaaggugccggugggcgcccuggccgagcgggucguccuuaccccggcgccggcggagaggguggcccggccggaggcgcacccgcagagcguggcggcgagggccguggucaccgugcgccggaagcggaagguggaggucaaggagcaggucgccgagcagauggacgccuacgccgacagggucggccggagcguccugcucga::2B::119868414..119868638:-	0	0	0	0
Novel_364	gucggucagaucuggcgcu	cggccggaucugacgggccaugucggucagaucuggcgcu::4B::76226023..76226062:-	0	0	0	0
Novel_365	gucguugaaauagauguaucuaga	gucguugaaauagauguaucuagauguauuuuaguucuagauacauccaauuuaaugacaa::6B::4018316..4018376:-	1	0.0818204	0	0
Novel_366	gucucuccuguagaaauaggcacc	ugccuauuucuacgggagagacgcuuaauuuugucuauuucuauggaagagacgcucgcuuaguuaagcgucucuccuguagaaauaggcacc::2B::334991845..334991937:- ||ugcuuauuuguacaugguagacgcuuaguuaggcgucucuccuguagaaauaggcacc::7D::218945858..218945915:-	0	0	0	0
Novel_367	gucucuccuguagaaauaggcacca	gugcuuauuuguauaggauagacgcuuaacuaagcgucucuccuguagaaauaggcacca::2B::282158271..282158330:+	0	0	4	0.409123
Novel_368	gucucuucuguagaaauaggcacc	ugcuuauuuguacaggguagacacuuaauuaagugucucuucuguagaaauaggcacc::2A::19357421..19357478:- ||uguuuauuuguacagaauagacgcuuaacuaagcgucucuucuguagaaauaggcacc::6A::186153314..186153371:-	0	0	0	0
Novel_369	gucuuauaucuugauacagagggagua	cucccgcuguaucaaaauauaagacguuacuugacacuaugacagugucaaaaaaggucuuauaucuugauacagagggagua::5A::121362426..121362508:+	0	0	0	0
Novel_370	gugaaagggcaagguguauucc	gugaaagggcaagguguauucccuuuagaguaugcccuguuucgaucacuc::5B::63220895..63220945:-	0	0	0	0
Novel_371	guggaauccuacuaggacu	guggaauccuacuaggacuaggaaguccuaguaggacuccucau::3B::594655709..594655752:- ||guggaauccuacuaggacuaggaguccuaguaggacuccccu::5D::85168818..85168859:- ||guggaauccuacuaggacuaguaguccuaguaggacuccucuc::5B::192506065..192506107:- ||guggaauccuacuaggacuuggaguccuaguaggacuccucuc::1A::130482451..130482493:+	0	0	0	0
Novel_372	guuggagguuucgggacugc	agccucgaugcucuccaacuacguuggagguuucgggacugc::1B::288085869..288085910:-	0	0	0	0
Novel_373	guugucgcuuaaacggauguaucu	guugucgcuuaaacggauguaucuagcgcuaaaauaugucuagauacauccguuucagcgacaacuc::2D::9550118..9550184:+	1	0.0818204	0	0
Novel_374	uaaacaauauaacuugggggc	ucucaagaguguuguauuaggagauaaacaauauaacuugggggc::2A::173869887..173869931:-	0	0	0	0
Novel_375	uaaaccuugcaaacuuugauc	uaaaccuugcaaacuuugaucaaguuuguggagaaacacauuaacaucuaaaaugccaaacauauaucauuagauucaucauaagauguaguuucauauuuuauauauuugguauuguauauauauaguuuucucuauaaacuugaucaaaauuuguaaaguuugac::2D::116538792..116538958:-	0	0	17	1.73877
Novel_376	uaaaucccugaaguuuguacccu	uaaaucccugaaguuuguacccugcccucuuuaaucccagucauuuuuaaccuuaagggcaugugcgguucaagggguuuuaa::4B::112253674..112253756:+	4	0.327282	0	0
Novel_377	uaagacuagagaaccaaacaccau	uaagacuagagaaccaaacaccauuugaaaugagacuugaucguaaguaaguggaguuuuccguuucuaacacgcacauacauucacucuagggcuguuugguuuucuuuuuuugaa::3A::30848056..30848172:+	37	3.02735	33	3.37527
Novel_378	uaagauaagacaagagaugaucuc	gaucaucucuugucuucucuuaaauaagagaagacaagucuuuucuuaugauuucucuuuucuccaccucaucauuuaucucacguggcauuuuuaagauacaacuuagaagugccauguaggauaaaugaugaggugggggagagagaacucauaagaaaaggucuguuuucucuuauuuaagauaagacaagagaugaucuc::2A::182034317..182034520:-	0	0	0	0
Novel_379	uacggcaaagccgucggcaua	uacggcaaagccgucggcauagacaucuaugccgacgguuuugccguagg::3B::714435496..714435545:+ ||uacggcaaagccgucggcauagaccaaaaacuaugccgacagcuuugccgucgg::4A::32076717..32076770:- ||uacggcaaagccgucggcauagaugagcccagggcuacccagggcaugccacguggcagggcuaucuaugucgacggcuuuuccguagg::4B::97145224..97145312:- ||uacggcaaagccgucggcauagauuuaaucuaugccgacggcuuugccgucgg::2B::270728007..270728059:- ||uacggcaaagccgucggcauagauuucuaucua…	0	0	0	0
Novel_380	uacggccugaugacauccac	ggaugucaucguggccguacaugaaucgucccccacauccagcucuguucaauuucaggcaaaguggacguuucauuguacggccugaugacauccac::3B::200808890..200808987:+	0	0	0	0
Novel_381	uacggccugaugacauccacg	uggaugucaucguggccguacaugaaucgucccccacauccagcucuguucaauuucaggcaaaguggacguuucauuguacggccugaugacauccacg::3B::200808889..200808988:+	58	4.74558	0	0
Novel_382	uagaugacucaacuuuguacu	uagaugacucaacuuuguacuaaaguuaguauaaaauugagucaucuauu::5B::166063990..166064039:- ||uagaugacucaacuuuguacuaacauuaauuuuuauuauaguuaauauaaaguuuggucauuuauu::7A::176737271..176737336:+ ||uagaugacucaacuuuguacuaaguuuaguacaaaauuaguauaaaguuggaucaucuauu::7A::139103237..139103297:-	0	0	0	0
Novel_383	uagccaagaaugacuugccug	uagccaagaaugacuugccugugucuucuuccucccucaaggcagcuuaauuggccuugggaugugguuccaugggcagucuucuuggcuagc::2D::150336979..150337071:-	0	0	0	0
Novel_384	uagccaaggaugacuugccu	uagccaaggaugacuugccuguggacucuuccucucaucaaggcuuagcuuagccuugguguguggguauaucacagguggucuccauggcuagc::7D::137783857..137783951:-	0	0	0	0
Novel_385	uaggcgacggaaguuugaggca	uaggcgacggaaguuugaggcaauaucagguuugugaugcccuuagauguucugggcugcac::1B::199585711..199585772:+	0	0	0	0
Novel_386	uaggcggucaccuuggcuag	agccaaggaugacuugccuauaugcucuuucagaagccccgguuauuacaugacugguuucggaugaguuccaugauaggcggucaccuuggcuag::2B::188433610..188433705:-	25	2.04551	0	0
Novel_387	uaggguguagaauaagcuauu	uagcuuauucuacaucccaguagcgguacaugcaaaauauaguaauuuccguaaaaauauacuaaauuacaaacuugauaaguaaaagaauauuuucuggauuacuacauuuuauacaccguuuuacuagauuuuguauauaguacuacuaggguguagaauaagcuauu::4D::91993769..91993938:- ||uagcuuauucuacaucccaguagcgguacaugcaaaauauaguaauuuccguaaaaauauacuaaauuacaaacuugauaaguaaaagaauauuuucuggauuacuacauuuuauacaccguuuuacuagauuuuguauauaguacuacuaggguguagaauaagcuauu::4D::91993769..91993938:- ||u…	136	11.1276	160	16.3649
Novel_388	uagguucuaauuuaguaguauu	uacugcauagauuaguccuacuauccuaauuagguucuaauuuaguaguauu::7D::28301441..28301492:-	0	0	11	1.12509
Novel_389	uaguagaauaggaaucguugag	gaaugguuuucucuucaguaacaaguaaauuuuucaugucuacucuuguuaguagaauaggaaucguugag::7A::121768087..121768157:-	0	0	0	0
Novel_390	uaguugaacuaguaauggcgcacc	uaguugaacuaguaauggcgcaccgcucccacggugcgccauuacuaguuuucaaaaaauauaaaauaauugaaaaaaaaauugaaaaaaauuuacuaguggcgcaccguggauguggugcgucauuacuaguuuaacuagu::5A::27675495..27675636:-	0	0	60	6.13685
Novel_391	uaguugcgagucgaugguugacau	gucgauggucaacuugcaauuggguccuugacaaauacacacccuccauaguugcgagucgaugguugacau::1B::276384202..276384273:-	7	0.572743	0	0
Novel_392	uauaaacuuggucaaaguuug	aacuuugaccaaguuucugaggaaaauguuuacaucuauaaugccaaacuuauuaugucauuagauucaucauaagauguaguuucauauuuuauauuuuuuguauugguauuguagauauaaauacuucuaucuauaaacuuggucaaaguuug::1A::126572036..126572190:-	0	0	0	0
Novel_393	uauaagagcguuuagaucacu	uauaagagcguuuagaucacuaaaauagugaucuaaacgcucuuuuauu::3B::129468743..129468791:-	0	0	0	0
Novel_394	uauaagaucguuuagauuacu	uauaagaucguuuagauuacuaaaauagugaucuaaacgguauuauauu::5B::83014431..83014479:-	0	0	0	0
Novel_395	uauauuucuuuacagagggag	cccucccuaaagaaauauaaaagcauuuagaucacuaguuuaauuaucuaaaagcuuuuauauuucuuuacagagggag::5A::118086426..118086504:- ||cuuuccguaaauaaauauaaaagcguuuagaucacugugaucuaaacgcuuuuauauuucuuuacagagggag::7B::47991885..47991957:-	0	0	0	0
Novel_396	uaucugguauacuaauggcgcacc	uaucugguauacuaauggcgcaccacuagugugccauuaguauaggccacggugc::3B::452564606..452564660:- ||uaucugguauacuaauggcgcaccucgggugcgccauuaguauaggccagggugc::3B::730534349..730534403:+ ||uaucugguauacuaauggcgcaccaggggugcgccauuaguacuuguuacu::4A::133999414..133999464:+ ||ugcgccauuacuaagucagauaguaauggcgcacugugugauauacuaauggcgcacucccuggugcgccauuacuaucugguauacuaauggcgcacc::4D::111391258..111391356:+	266	21.7642	137	14.0125
Novel_397	uaugaaacuuggcaagcacuc	gugcuugccaaguuucauuagggaaucacauucguggaagucauggcaaaaaagugaaauuuuggagcauugauuuuugcuuuuuugccaugacuuccaugaaugucauucccuuaugaaacuuggcaagcacuc::3B::411384831..411384965:- ||gugcuugccaaguuucauaagggaaugacauucguggaagucgugguaaacaauaaaugaaauuuuggagcauugauuuuuuuugccaugauuuccacgaauuucauucccuuaugaaacuuggcaagcacuc::7D::48660450..48660582:- ||gugguugccaaguuucauaagggaaugacauucguggaagucguggcacaaaaauuaaauuuuggagcauu…	45	3.68192	37	3.78439
Novel_398	uaugcagaggccggaugugugcuc	gcauagcuugggucuuguaugacuuugauuuuugcggucguauuuuuuucuuuuguguguguuaguguuggccgugugcauuuuaguuaugcagaggccggaugugugcuc::4B::83197135..83197245:-	1	0.0818204	0	0
Novel_399	uauggaaacuuucuuugccuugcc	caagucaaaaaaaaguuuucauaagacugaagacuaaaacaugagaacuaucguccuaaggguuaaaccaaagcagcaaggaguaguucucauguuuuaaucuucagccuuauggaaacuuucuuugccuugcc::5B::186237567..186237700:+	8	0.654563	0	0
Novel_400	uaugugagcuucaagacaua	uaugugagcuucaagacauauaauugucuuggagugcuacguaag::3A::13841643..13841687:+	0	0	0	0
Novel_401	uauuggcucggcucacucagg	uauuggcucggcucacucaggucaucguguugcagaagcauaugcuucucgguauaaucugauugagccgcgccaauauc::1B::170059145..170059224:-	0	0	628	64.2323
Novel_402	uauuguuucggcucauauccu	uauuguuucggcucauauccucgucgagcacaucgucggaugagaugugagccgaaccaauauc::2B::259602554..259602617:+	10	0.818204	0	0
Novel_403	uauuuggacaucugaguagcu	uauuuggacaucugaguagcucucgacaaaaaagacaaaucgggucaaaacagugcgugaacaguaaacauuuuuacagacccugauuuugucuuuuuuaccgagaacugcucagaugcucaaaugag::4B::267854421..267854548:+ ||uauuuggacaucugaguagcucucagaaaaaaagacaaaucgggucagaacaaugcgugaauaguaaacauuuuuacggacccugaauuuguuuguuuuuugccgagagcuucucauauguccaaaugau::1B::8047967..8048096:+	7	0.572743	0	0
Novel_404	ucaaaggaugagcaaauacug	gauuuucucguuuuuugcacugucgccauggcgcauguaucaaaggaugagcaaauacug::2A::37974515..37974574:-	0	0	0	0
Novel_405	ucaaauggauguaucuagcacu	ucaaauggauguaucuagcacuauuaaguucuaaauacauccaacugauc::5B::150997558..150997607:-	0	0	0	0
Novel_406	ucaaauguuugaucauguuug	cauaugaucgaacauuugauguucuggcaauguuucagccacaaauaacauuugaggauaccucacgagaaaacaaaaucacucuccaaaagugcacauaaacuuucaacagugauuuugugucuuuuggugagggcuccucgaguuuuauuuaucgcuaaaacauugcaagaacaucaaauguuugaucauguuug::1B::5344285..5344481:-	0	0	0	0
Novel_407	ucaggacguugcaacauuaacacc	ucaggacguugcaacauuaacaccuguucagguguuaauguugcaacguccugaac::2B::127032200..127032255:-	0	0	0	0
Novel_408	ucauggagugaccucucaca	uaagaggucauuugaugaacagucauggagugaccucucaca::4B::229779041..229779082:-	0	0	0	0
Novel_409	uccaaauuacucgucgugguu	uccaaauuacucgucgugguuuuaguucaaauuugaacuaaaaccacaacgaguaauuuagaac::7D::9896509..9896572:+ ||uccaaauuacucgucgugguuuuaguucaaauuugaacuaaaaccacgacaaguaauuuggaac::1B::174149801..174149864:-	0	0	0	0
Novel_410	uccaaauuacuugucgucguu	uccaaauuacuugucgucguuuuaguucaaauuuggaacuaaaacgacgacaaguaauuuggaac::1A::26481620..26481684:-	27	2.20915	19	1.94334
Novel_411	uccacaggcuuucuugaacug	uccacaggcuuucuugaacugugaacucgcggggauuguggcgcugcugccuucucuucggccgccuccgccuguugaugguucaagaaagcccauggaaa::2B::335036186..335036286:-	68300	5588.33	229291	23452.1
Novel_412	uccauccagaagcagucgacga	guauguggcuguacuguggaaccgaggaugaaacucggguccauccagaagcagucgacga::1B::4537620..4537680:-	0	0	0	0
Novel_413	uccauucggaauuaccuguaacaa	uccauucggaauuaccuguaacaaaauuuggauaaaaaugaauguauuuacaacuaaaauacaucuagauaaauuuauuuuuuggacgaguaauuucaaauggagg::2B::293075302..293075407:+	1	0.0818204	0	0
Novel_414	uccauuuaacucuguauugcu	uccauuuaacucuguauugcuaugucccacuuauuuuuauuuuaguaacaagugccagugguuagauggaugcacaaguacuggcacucguuacuaaaauaaauagcugcuacauagcaauacggagucgcauggaua::5D::149393834..149393971:+	0	0	0	0
Novel_415	ucccaugaguuaauuuaaccu	guuaaauuaacugauaggaugggucauauuugucaaauuaaaugacuaauacggcccaucccaugaguuaauuuaaccu::7D::51076193..51076271:- ||guuaaauuaacugauaggauaggucauaucugucaaauuaaaugauggauaugacucaucccaugaguuaauuuaaccu::4B::172328420..172328498:- ||guuaaauuaacugauaggaugagucauaucugucaaauuaaaugacugauacgacccaucccaugaguuaauuuaaccu::1A::183774118..183774196:- ||guuaaauuaacugauaggaugggucauaccugucaaauuaaaugacugauacgacccaucccaugaguuaa…	16	1.30913	51	5.21632
Novel_416	uccccacggacggcgcca	uccccacggacggcgccauuuucucuccauaccuaccccccacucuacugucagacuuagauccacgacaguuggcgcccaccguggggcagg::1A::111933095..111933187:+	0	0	0	0
Novel_417	uccccggcaacggcgcca	gcgaguugucgggaggcuaucuugacuugauccuccccggcaacggcgcca::3D::41289389..41289439:+ ||guugauguugaggauccuccccggcaacggcgcca::4B::296747556..296747590:+ ||uccccggcaacggcgccaaaaaagagcuucguugacggggugu::3B::517983143..517983185:+ ||uccccggcaacggcgccagaaaagagcuucguugacggggugu::2B::295464547..295464589:- ||uccccggcaacggcgccagaaauggcacguggccgggagacu::5A::139411205..139411246:- ||uccccggcaacggcgccagaaauggcucguug…	0	0	0	0
Novel_418	ucccgagaucuguaaucu	guuauaagauuaucgggagcaacucaggaagucccgagaucuguaaucu::4A::60062579..60062627:+	0	0	0	0
Novel_419	ucccuccgucucauaauauaag	ucccuccgucucauaauauaagagcagcaugcucuuauauuaugagacggagggagu::3B::761732490..761732546:-	0	0	0	0
Novel_420	uccgaauuacuugucgcaggu	uccgaauuacuugucgcagguauggauguauguagauguauuuuaauucuagauacauccauuugugcgacgacuaauuuggaac::2A::252007314..252007398:-	0	0	0	0
Novel_421	uccguaaacuaauauaagagc	uccguaaacuaauauaagagcguuuaaaucaauacuuuaguguucuaaaugaacguuuagauuaauacuuuaguguucuaaaugcuuuuauauuaguuuacggagg::1A::20055172..20055277:-	0	0	0	0
Novel_422	uccguaucuagacaaaucuaagac	cuuagauuugucuagauacggauguauaagucuagauauggauguaucaagucacauuuuaguauuauauacauccguaucuagacaaaucuaagac::1B::45774273..45774369:-	0	0	0	0
Novel_423	uccgucccauaauauaagagc	uccgucccauaauauaagagcauuuugcaagcucuugcaaaaugcucgagcuugcaaaaugcucuuauaucaugggacggagg::3A::141082692..141082774:- ||uccgucccauaauauaagagcauuuuugacacuaugcuagcaaaaaugcucuuauauuaugggacgaaug::3A::170026957..170027026:- ||uccgucccauaauauaagagcauuuuuggcacuaguguaaaaaacauucuuauauuauaggacaaagg::4B::313307200..313307267:+ ||uccgucccauaauauaagagcauuuuugugucaaaaacgcuuuuguauuauggaacggagg::3B::649040203..6490402…	0	0	0	0
Novel_424	uccgucccguaauauaagagc	uccgucccguaauauaagagcguuuuugacacuaguguaguguaaaaaacgcucuuauauuacaggacggagg::3D::54147284..54147356:-	0	0	0	0
Novel_425	uccguccggaaauacuuguca	acacuuauuuugggauggagggaguagcauuuacucacaucuauaaaaaguuucccguucauguguugucgacuaccaaaagaauugaauggucaccaauugucacucaugugaaugaugcuuuccuuguacucccuccguccggaaauacuuguca::5B::232134242..232134398:- ||uccguccggaaauacuugucaccaaaauaaauaaaaaggaauguaucuggauguauuuuaguucuagauucauccuuuuuuauccauuuugaugacaaguauuuucggacggaga::5A::102605155..102605269:- ||uccguccggaaauacuugucaccaaaauggauaaaaagcgauguaucuaaaacuauugaugacaa…	0	0	0	0
Novel_426	uccguuccuaaauauaagucu	uccguuccuaaauauaagucuucugaaagauuucaauaaagaauacauaugaauguauauaaaaaaauuuagauagauucacucauuuugcucuguauguaguccgcauuagaaucuuuaaaaaaacuuauauuuagaaacggagg::6A::17795608..17795753:+ ||uccguuccuaaauauaagucuuuuuagagaucuaaaaaaaacuacauacggauguauauagacacauuuuagaguguagauucacucauuuugcuccauauauaauccgcauuggaauaucuaaaaaaacuuauauuuaggaacggagg::6D::144818518..144818666:- ||uccguuccuaaauauaagucuuuuuagagaucucaaugaaaacu…	0	0	0	0
Novel_427	uccuccccuucucuucucggg	uccuccccuucucuucucggggacugacucccggaaccaguaaacgagagcccgccgagaagaggaggcggcggccg::3B::249694112..249694188:+	0	0	0	0
Novel_428	ucgaauuuaagagaguuuggc	caaacccuucuaacuuugaccaaguuuauauaaaaaguaauaucaacaucuaucuucuguacuagauugauguugauuguuuuuucuauauacuuggucgaauuuaagagaguuuggc::5D::126404899..126405016:+	1	0.0818204	0	0
Novel_429	ucgagauccaacggcugaggu	cucagccguuggaucuuugauccagcggacaugugaggugcuccaauuuuucugcgagaagccccuccaaaaaucacuaaaugacgcgcagguccaggggcuccugagauguccgcuggaucgagauccaacggcugaggu::6B::67164919..67165059:-	0	0	0	0
Novel_430	ucgcuuggugcagaucgggac	ucgcuuggugcagaucgggacccucagcccgccccgacgggccggaucccgccuugcaccaagugaau::6D::13458632..13458699:-	13488	1103.59	34487	3527.36
Novel_431	ucggaccaggcuucaaucccu	ggguuguugucugguucaaggucuccacauacaucauauacauggagagcaugauauggauuguacgguuuggugaucucggaccaggcuucaaucccu::5B::163330228..163330326:+ ||ggguuguugucugguucaaggucuccacauacaucauauacauggagagcaugauauggauuguacgguuuggugaucucggaccaggcuucaaucccu::5B::163330228..163330326:+ ||ggguuguugucugguucaaggucuccacauacaucauauacauggagagcaugguauauggauuguaugauuuggugaucucggaccaggcuucaaucccu::5D::57942426..57942526:-	8726	713.965	5353	547.509
Novel_432	ucggaccaggcuucauucc	ucggaccaggcuucauuccuuucaaaccgccgcguccauccauggcguccacauaugcucaguuuguugcugccuagcuagguugugugggaacgugucguguggcaugccuggauuagguuaagggguauguugucuggcucggug::6D::154518930..154519076:-	0	0	0	0
Novel_433	ucggaccaggcuucauucccc	ggaaugacgccggguccgaaagagagacgcgcgcauggugugcguguggcgcguuucggaccaggcuucauucccc::5B::217147299..217147374:+ ||ggaauguugucuggcucggggcucucuuucuuucucucucucuauccuccuccccucgaccccuccuugaucagaucgagagaaaggucgaagauccgaugaggggggagaagagaguagacgugcguagaucucggaccaggcuucauucccc::7D::76246697..76246850:- ||ggaauguugucuggcucggggcucucuuucuuucucucucucucuguguuccuccccucgaucccuccuugaucagaucgagagaaagaucgaagauccgaugaggggg…	0	0	0	0
Novel_434	ucggaccaggcuucauucccu	gguauguugucuggcucggugcccccggucgaggucgauagucgucgacucccuucgccgggagaaagacgugcaugugcgucgauugaucggggacgucggaccaggcuucauucccu::6D::154518832..154518950:-	1614	132.058	1332	136.238
Novel_435	ucggaccaggcuucauuccuu	ucggaccaggcuucauuccuuucaaaccgccgcguccauccauggcguccacauaugcucaguuuguugcugccuagcuagguugugugggaacgugucguguggcaugccuggauuagguuaagggguauguugucuggcucggug::6D::154518930..154519076:-	0	0	287	29.3546
Novel_436	ucggaucggaacccgucgagga	ucggaucggaacccgucgaggaaccgcgagggagcucgauccgauc::7D::107593699..107593744:-	0	0	0	0
Novel_437	ucggcuacuuccuuucccuugc	ucggcuacuuccuuucccuugccggugcgccggucaugccggugggugcaccccucuugcauggcaagggaaggaaguagccaacg::6A::22168472..22168557:-	30	2.45461	14	1.43193
Novel_438	ucgugggagccucgugucccu	gcacacgaggugcccaugagacaggggggcgcgcccuacaggggggcgcccuccucucucgugggagccucgugucccu::3B::157576954..157577032:+	0	0	0	0
Novel_439	ucguuccaaauuacucgucguggu	ucguuccaaauuacucgucgugguuugaaccacgacgaguaauuuggaauggag::3B::192744181..192744234:+	0	0	8	0.818246
Novel_440	ucuauaaacuuggucaaaguu	cuuugacagaguuuaggaacaaaaauauuaaccuauaccauaauaaaucaacaccauuagauuuauuauuguuuguacuuucacauuauauagauuuguuaucguaaauguuuauauuguuuucuauaaacuuggucaaaguu::2D::37234628..37234770:-	0	0	0	0
Novel_441	ucucaacuucagauggccagc	ugagcucaucuacgguugggacauuaaaccgacacgguuucagcucucaacuucagauggccagc::2B::215145785..215145849:+	0	0	0	0
Novel_442	ucucagauccaagggcugcu	gagcccuuggaucugagauugaacaguugcauggcgugauucuagaccuauggguuaauauccuauccuggaggguuauucuacaaauuuucagcaacuuagcaugcgacaguuucaucucagauccaagggcugcu::3A::30383334..30383470:-	0	0	0	0
Novel_443	ucuccuguagaaauaggcacc	ugcuuauuuguacuggauagacgcuuuacuaagugccucuccuguagaaauaggcacc::2B::161532102..161532159:-	0	0	0	0
Novel_444	ucucgucguucugagcaacuu	caugcucgggaugcguggcggacgaacgggcugcauauccggauuugucucgucguucugagcaacuu::2A::159096663..159096730:-	0	0	0	0
Novel_445	ucucuauaaacuuggucaaag	uugaccaaguucguauauaaaaacauauucaucuagaauaccaaauacauaucauuagaugcaccacaagauguacuucauauuguauauauuugguauuauagauauaaauuauuuucucuauaaacuuggucaaag::4A::186399488..186399625:+ ||uugaccauauuuauagagaaaaauaccaaaugcacaucauuggauacaucauaaguuauauuuucauaauguagacaauuuucucuauaaacuuggucaaag::3B::511173461..511173562:-	0	0	0	0
Novel_446	ucucucauguagaaauaggcaccg	guacuuauuuguacaggguagacgcauaacuaggcgucucucauguagaaauaggcaccg::6D::24389..24448:- ||gugcuuauuuguauaggauagacgcuuaacuaagcgucucucauguagaaauaggcaccg::3B::702639934..702639993:-	0	0	11	1.12509
Novel_447	ucucucguguagaaauaggcaccg	gugcuuauuuacacaggguagacgcuuaauuaggcgucucucguguagaaauaggcaccg::4A::84464546..84464605:-	0	0	4	0.409123
Novel_448	ucucugccaauucuucguguu	cgcgaaggauuugcagauacuccguaaaaucacuuuauggagucucugccaauucuucguguu::7B::152744465..152744527:+ ||cgcgaaggauuugcagauacuccguaaaaucacuuuauggagucucugccaauucuucguguu::7D::33225970..33226032:+	0	0	0	0
Novel_449	ucucuucuguagaaauaggcac	gcuuauuuguacauggcagacgcuuaagugagugucucuucuguagaaauaggcac::3D::47693950..47694005:-	0	0	0	0
Novel_450	ucugcccuuccaucucuuggau	ucugcccuuccaucucuuggauagauagagagggagggcagagg::5D::74659918..74659961:-	0	0	0	0
Novel_451	ucuguaaacuaauauaagagc	ucuguaaacuaauauaagagcauuuagauuacuaaaguagugauuuaaaugcucuuauauuaauuuacggagg::3A::172904360..172904432:+	0	0	0	0
Novel_452	ucuguaaagaaauauaagagc	ucuguaaagaaauauaagagcauuuggaucccuauuuuagugaucuuagugcucuuauauuuauuuacguagg::4B::241816867..241816939:- ||ucuguaaagaaauauaagagcgcuuagaucacucuuuagugaucuaagcgcucuuauauuucuuuacagagg::3A::143417704..143417775:- ||ucuguaaagaaauauaagagcguuaagaucacuaaaguacugaucuagaugcccuuauauuucuuuacagcgg::5B::33228817..33228889:+	0	0	0	0
Novel_453	ucuguaacuaaauauaagacg	ucuguaacuaaauauaagacguuucuguaguucaauauuuaguugcagagg::5B::273126944..273126994:+ ||ucuguaacuaaauauaagacguuuuugcaguucaaauuaaacugcaaacguccuauauuuaguuacagagg::5D::134095723..134095793:-	0	0	0	0
Novel_454	ucuguaccgaaauacuuguagu	ucuguaccgaaauacuuguaguuggugaaacuuauacuaguuuuucccagcuacaaauauuucggugcagagg::1D::32935717..32935789:-	0	0	0	0
Novel_455	ucuguauguaguccauaauggaau	uuuaauauggaccacauacggauguauauagacauacuuuagaguguagauucacuuauuuugcucuguauguaguccauaauggaau::6D::119426249..119426336:-	0	0	1	0.102281
Novel_456	ucugucccauaauauaagaac	ucugucccauaauauaagaacaauuuuggcacuacauuaguauaaaaaacauuuuuauauuaugggacguagg::7D::219987608..219987680:+	0	0	0	0
Novel_457	ucugucccauaauauaagacg	ucugucccauaauauaagacguuuuuucaagcuaaaacaauuugcaaaaacaucuuauauugugggacgaagg::6B::191321714..191321786:-	0	0	0	0
Novel_458	ucuguucacaaauguaagacg	ucuguucacaaauguaagacguuuuuucaguuuaaauuaaacugcaaaaacaucuuacauuugugaacagagg::1B::29125139..29125211:-	0	0	0	0
Novel_459	ucuguuccuaaauauaagucu	ucuguuccuaaauauaagucuuuuuagggauucaaauauguaguacauuuggagcaaaaugagcgaaucuacauucuaaaauuugucuauauacaucuauauguagucuauauuaaaauaucuuaaaagacauauauuuaggaauggaag::1B::293262186..293262335:-	0	0	0	0
Novel_460	ucuguuccuaaauauuuaucuu	ucuguuccuaaauauuuaucuuuuagagauuucaacaagugacuacaaacggagcaaaaugagugaaucuacauucuaaaauaugucuauauacaucuguauguggcaguccauuugaaaucucuaaaaaagacuaauauuuaggaacgaagg::2A::133587442..133587594:+	1	0.0818204	0	0
Novel_461	ucuuauacugugggacggagg	ucugucccacaacauagcuuucaaaaacgucuuauacugugggacggagg::4D::120252812..120252861:- ||uucgucccacauuauaagaucguuuuucaagcuauguuagcuugaaaaauugaaaaauuaucuuauacugugggacggagg::6A::17409625..17409705:-	0	0	0	0
Novel_462	ucuuuggcauucuguccaccu	ucuuuggcauucuguccaccuccuugugaaucuugcgggggagaucucacgaucugccgagcuugcggguugcuuggaggugggcauacugccaauggagc::6A::169790354..169790454:-	77	6.30017	87	8.89843
Novel_463	ugaaaugagugagcaaagaca	ugaaaugagugagcaaagacacuaaaauccgucuauauacaucuggaccagaaaaacguuggaacaucuuauaauugugaacugaugaaguauaucaguuuauuuuccuagcaugcacucccuuaguucacaaauauaagauguucugcaacacuaucuugugaaucggauguauagacacguuuuaguguguuuguucacucauuucagu::4B::258178661..258178871:+	7	0.572743	0	0
Novel_464	ugaacaccccaauucggcccc	ugaacaccccaauucggcccccuccauucggucgaauugggagguucuuu::1A::167127856..167127905:+	0	0	0	0
Novel_465	ugaauuuguccauagcaucag	ugaauuuguccauagcaucagccagccaucuugcgcauuuuugcacgaugggaaugauggcuggugcuauggauaaauucaac::3B::667755124..667755206:+ ||ugaauuuguccauagcaucagccaguccucugcuuuuuuugcacgauggguacuacgauggcuggugcuauggauaaauucaac::6B::7710152..7710235:- ||ugaauuuguccauagcaucagccaguccucugcuuuuuuugcacgauggguacuacgauggcuggugcuauggauaaauucaac::6B::7710152..7710235:- ||ugaauuuguccauagcaucagccuuggccauucagcuguuguggcagcaguugcugccuuuug…	1686	137.949	982	100.44
Novel_466	ugacucaacuuuguacuaacu	ugacucaacuuuguacuaacuuuaguacaaagcuaguauagaguugggucauc::2D::134399355..134399407:- ||ugacucaacuuuguacuaacuuugcuuaguacaaaguuggguaauc::7B::51669189..51669234:+	0	0	0	0
Novel_467	ugagaagguagaucauaauagc	ugagaagguagaucauaauagcugagcgaaaugaaugugauacaguugcucaauuguuaugaucugcuucucauu::1B::112783381..112783455:-	36324	2972.04	46705	4777.03
Novel_468	ugagacgagaucuccccauac	ugagacgagaucuccccauaccacauagcggcagcucggcuccgugcacgcguauggggagaucucgccucaac::5D::159347535..159347608:+	0	0	16	1.63649
Novel_469	ugagccgaaccaauaucacuc	cugguauuguuucggcucauauccucgucgagcacaucgucggaugagaugugagccgaaccaauaucacuc::2B::259602550..259602621:+ ||cugguauuguuucggcucauguccucgucgagcacaucgucggaugagaugugagccgaaccaauaucacuc::2A::210529839..210529910:- ||cugguauuguuucggcucauguccucgucgagcacaucgucggaugagaugugagccgaaccaauaucacuc::2D::32837210..32837281:-	0	0	0	0
Novel_470	ugaggcacucgucagugacga	ggggccuggcggugccuaaggcugucggcuugaggcacucgucagugacga::7A::15692466..15692516:+	206	16.855	0	0
Novel_471	ugaugaaacuuggcaggcacu	ugcuugccaaguuucaucagggaacgacauuuguggaagucguggcaaaaaaauaaucuauuuuggaguguugauuguuuuuuuugucguggcacccacgaauguuauucccugaugaaacuuggcaggcacu::5D::79196250..79196382:- ||ugcuugccaaguuucauuaggaaacgacuuucguggaagucguggcaaaaaaaaucuauuuuggagagcugauuguuuuuuuuugccguggcacccaugaauguuauucccugaugaaacuuggcaggcacu::1B::93611962..93612093:-	5	0.409102	0	0
Novel_472	ugccaaaggagaauugcccug	gggcgcuucuccauuggcacgguggcaugcaugcauguagccaggugaguugaagaagcuccaugcacggaagcuaccuagcuagccaugcugugcgugccaaaggagaauugcccug::1B::260694901..260695018:-	0	0	0	0
Novel_473	ugccuccgccucggcaucggc	cgaggccaagagcgguggcaugccacgccuccgagccgucgggcacgggcaggcguucagcuugccuccgccucggcaucggc::5B::249919155..249919237:-	0	0	0	0
Novel_474	ugcucacugcucuaucugucacc	ugacagaagagagugagcacacggccggcaggacggcccccgccggauggugccgucgcggccgcgugcucacugcucuaucugucacc::2B::243201647..243201735:-	946	77.4021	88	9.00071
Novel_475	ugcucacugcucuuccugucauc	ugacagaagagagugagcacacggccggucguuacggcaccgcccgggugugccgucgcggccgcgugcucacugcucuuccugucauc::6D::100118324..100118412:-	154	12.6003	0	0
Novel_476	ugcucccaccacagucggucu	accgacucuggcgggagcaaaaauuauaccacugauuucguauuucgauaugaauucagugguauaauauuugcucccaccacagucggucu::2B::341419621..341419712:+	0	0	4	0.409123
Novel_477	ugcugugucaguugaggcugag	ugcugugucaguugaggcugagauuuauguugcugaugauccuuacaaugggaccuugcaauacuaccaacggcugggucgaagauacgguagu::5A::10287453..10287546:+	0	0	0	0
Novel_478	uggcuacuuccuuucccuugcc	uggcuacuuccuuucccuugccggugcgccggcaugugcagcccccuugcacuggcaagggaaggaaguagccaac::6D::16311763..16311838:+	56	4.58194	0	0
Novel_479	ugggcaagucauccuggcuacc	uagccaaggaugauuugccugugaaccucccccgggagcccagcucucgggaaccugguuccaugggcaagucauccuggcuacc::5D::157092258..157092342:+	9	0.736384	5	0.511404
Novel_480	ugggcacaacccaccagggcg	ugggcacaacccaccagggcgcaccagcccccccaggugcgcccaggugggugcuguccacc::7B::188490904..188490965:- ||ugggcacaacccaccagggcgcaccccccucuccuggcgcgcccagguagguuguacccacc::5D::36988860..36988921:- ||ugggcacaacccaccagggcgcacccccucuccuggcgcgcccaaguggguuguccccauc::2A::52837069..52837129:+ ||ugggcacaacccaccagggcgcaccugggccuccaggcgcacccagguggguucugcccccc::6D::113924290..113924351:+ ||ugggcacaacccaccagggcgcaccugggggc…	0	0	0	0
Novel_481	ugggugugauuguuuggaucugcc	ugggugugauuguuuggaucugcccccucucuuucuuuuauagggguagucgauucuaaugucuuuuaucucauauaauaugcaagguucacacaaagagggggaauuucggcagcugaaaaucuggaccuaaa::7A::111811469..111811602:-	0	0	0	0
Novel_482	uguauggagaucauuugaugu	auccgaggagcucuguacaaaaagaauuuguugaaaacaugugaacaguaacuugggugcagggcaucauuuguauuucauuuuguauggagaucauuugaugu::5B::180084301..180084404:-	0	0	0	0
Novel_483	ugugcucuuuccuucuuaccc	guaagaagcaaagagcacaugcauuuaacugaucugaauccuaucccccacuucucaucagcccaaaaaugaaugcgugugcucuuuccuucuuaccc::7A::24864207..24864304:+	6	0.490922	0	0
Novel_484	ugugcuggagaccugaaaca	uuucggcgauucagcacaugcgugugcuggagaccugaaaca::3B::628960403..628960444:+	0	0	0	0
Novel_485	uguguucagagaguuguugcu	caacaacucuccaaacacauuaguuguugcuacugaaguuuagaggaaguuuagugugcuauuauuuucaccauucacaaauguguucagagaguuguugcu::4D::89928719..89928820:+	13	1.06367	0	0
Novel_486	uguucugaagaaacugucacc	ugacaguuuuuucauaacaacgugacauuuuuuagccuucauucuagaaaaugacagguuguucugaagaaacugucacc::6B::75687198..75687277:-	0	0	0	0
Novel_487	uguugagaugagauuaccccau	uguugagaugagauuaccccauacccugcagagagcgucagcucgacgccguacacgcguaugggguaaucucaacucaacagc::5D::160781424..160781507:-	26	2.12733	0	0
Novel_488	uguugcauccagguacaagacugguc	uguugcauccagguacaagacuggucagggugcuacugcgacaaggcgauguacaucuccuagucuuggccggaccucaacaac::5A::60799950..60800033:+	0	0	0	0
Novel_489	uuaaucaaaucuuauaugcagacu	ucuguauauaagauuugaucaaaguaaaacuuucuuaacuuugacuaaguuuauauaaaaauauauuaagauucauaauaugaaaccaauauuguuagaugcaucaugaaauaaucuuuaauaccauauagcuuuaguauuguagauguuaauaauuuuuuuguauaaaguugaccaaacuuuaugaaguuugacuuuaaucaaaucuuauaugcagacu::2A::232710928..232711147:-	8	0.654563	0	0
Novel_490	uuacauugugggacggaggga	ccuccguccugcaauguaagacguuuuugcaaacuauguuagcuugcaauaacgucuuacauugugggacggaggga::3D::39870332..39870408:+	0	0	0	0
Novel_491	uuagagauuccacuacggacu	uuagagauuccacuacggacuacauacgaagcaaaaugagcaaaucuacacuauuaaauaugcuuauauacauccgcacguaguucauauuggaauuuguaaa::3B::741123218..741123320:- ||uuagagauuccacuacggacuauauacaaagcaaaauagaugaguccacauuuuauacuaugcaagauuccguauguaguuuguauugaaauucuagaa::4A::165265281..165265379:+	0	0	0	0
Novel_492	uuagagauuucaauaugaacu	uuagagauuucaauaugaacuacaaauggauguauauagauguauuuuagaguguagauucacuuauuuugcucuguauguaccccauaucagaaucucuaaaa::7A::68841349..68841452:-	0	0	0	0
Novel_493	uuagagauuucaauauggacu	uuagagauuucaauauggacuacacacggaugaauauagacauauuuuagaguguagauacucauuuugcucuguauuagucuauauuggaauaucuaaaa::5A::3733767..3733867:- ||uuagagauuucaauauggacuacauacggauguauauagacguaguuuagaguauagauucaaucauuuugcuccguauguaguccauaugggaaucucuaag::5D::48577043..48577145:- ||uuagagauuucaauauggacuacauaugaauguauaucaaucauaguuuagaguguauauucacucauuuuugcucuguauauauguagucauguuggaaucucugaaa::4D::19316141..19316249:+ ||u…	0	0	0	0
Novel_494	uuagagauuucacuaugaacu	uuagagauuucacuaugaacuacauacggagcaaaaugagugaaucuacauucuaaaauaugucuauauacauccguauguaguuuguagugaaguuucuaaaa::1B::6606794..6606897:-	0	0	8	0.818246
Novel_495	uuauaaauaguacucccuuugucu	uuauaaauaguacucccuuugucucaaaauucuugucuuagauuugucuaaauacggauguaucaagggacggagagaguauuacuuuguaaag::3D::25209240..25209333:-	0	0	0	0
Novel_496	uuauauuaguuuacggaggga	ccuccgcaaacuaauauaagagaguuuggaucacuauuuuagugaucuaaacgcuauuauauuaguuuacggaggga::3A::5162555..5162631:- ||ccuccguaaacuaauauaaaagcguuuaaauguuuuuauauuaguuuacggaggga::3A::2300674..2300729:- ||ccucuguaaacuaauauaaaagcauuuagaucauuaaaguaguuaucuaaacauuuuuauauuaguuuacggaggga::5D::31592450..31592526:- ||ccuucguaaacuaauauaaaaguguuuagaucaaaaacgcuuuuauauuaguuuacggaggga::4A::153408640..153408702:+ ||cuucuguaaacu…	0	0	0	0
Novel_497	uuauauuggcuuacagaggga	ccucuguaaacuauuauaggacguuuuacaucacuacuuuggugaucuaaaacgucuuauauuggcuuacagaggga::2B::247751839..247751915:-	0	0	0	0
Novel_498	uuauauuucuuuacggaggga	ccucucuaaagaaauauaagagaguuuauaucacuacuuuaguuuagugaucuaaacgcuuuuauauuucuuuacggaggga::1A::180519470..180519551:- ||ccuuuguaaggaaauauaagagcguuuaggucaguaaaguagcgaucuaaacgccuuuauauuucuuuacggaggga::4A::141327186..141327262:+ ||cuuuuguaaaaaugugaucuaaacgcuuuuauauuucuuuacggaggga::4D::50479071..50479119:+	0	0	0	0
Novel_499	uuaugacuucucuuagacagu	ugugugaaagaacucauaggugugaaacacucuccgaugaugaugacguagcugcaaacacuuaugacuucucuuagacagu::3A::306468..306549:+ ||ugugugaaagaacucauaggugugaaacacucuccgaugaugaugacguagcugcaaacacuuaugacuucucuuagacagu::3A::306468..306549:+ ||ugugugagagaagucauaagugugaaacacucuccgaugaugaugacgaagcugcaaacacuuaugacuucucuuagacagu::7B::187326264..187326345:+	0	0	51	5.21632
Novel_500	uuaugggacagaaggaguagu	uacucccuccgucccaaaauauaagagcguuuuuuacacuacacuagugucaaaaacguucuuauauuaugggacagaaggaguagu::3B::743006782..743006868:-	0	0	0	0
Novel_501	uuaugggacggagggaguagu	uacucccuccgucucauaauauaaagauguuuuugguuaugggacggagggaguagu::2B::208592140..208592196:+ ||uacucccucugucccauaauauaagguuguuuuuggcacuagaaaacguuuuuguauuaugggacggagggaguagu::1D::84884428..84884504:- ||uuaugggacggagggaguaguacauaugauuacuuucagguuauaauuuuucuucaccuauagug::2B::47897587..47897651:+	0	0	0	0
Novel_502	uuccaaagggaucgcauugau	uuccaaagggaucgcauugaucgaucucuccgugcaaggucgauggaucagugcaaucccucuggaauu::2B::342233266..342233334:+	3241	265.18	3390	346.732
Novel_503	uuccaaauuacucgucguggu	uuccaaauuacucgucgugguuuaaguucaaauuugaacuaaaaccacgaugaguaauuuggaacg::3A::148096421..148096486:- ||uuccaaauuacucgucgugguuucaguucaaauuugaacuaaaaccacgacaaguaauuuggaacg::4A::94802446..94802511:- ||uuccaaauuacucgucgugguuugaaccacgacgaguaauuuggaaug::3B::192744184..192744231:+ ||uuccaaauuacucgucgugguuugaacuaaaaccacgacgaguaauuuagaacg::3B::741741417..741741470:- ||uuccaaauuacucgucgugguuugaacuaaaaccacgacgugu…	0	0	0	0
Novel_504	uuccacagcuuucuugaacug	uuccacagcuuucuugaacugcaugcgcgcauggaucugccucucgcuagaucgcuucggcuugcuagcugcgcgaucgagaggccggccgggcaguucaauaaagcugugggaag::6D::168134120..168134235:-	0	0	0	0
Novel_505	uuccacagcuuucuugaacuu	uuccacagcuuucuugaacuucucuugcgccucuccuuaauuacuccccacucucucugucucucccuuucucuccguugguagagagagacaugaauggggagagagaacaggagcaggagcagcaagaagagggucaagaaagcugugggaag::6D::168739141..168739295:+ ||uuccacagcuuucuugaacuucucuugcgccccuccuuaauuacuccccacucucuccucuccucuccucucuguugguagagagagacaugaacggggagggagaacaggagcaggagcagcaagaagagggucaagaaagcugugggaag::6B::195363232..195363383:+ ||uuccacagcuuucuugaacuucucuugcgc…	25975	2125.28	26119	2671.47
Novel_506	uuccauaauguagugcauaua	uuugcacuacuuaugcaggacaacaacgggaguggccaccauuuucugucgagguuaguuucaucccucgucuuguacuccccccaucauuccauaauguagugcauaua::2D::114664020..114664129:-	0	0	0	0
Novel_507	uuccauauuaguugucgcuga	uuccauauuaguugucgcugaucuagugcgacaauuaauauggaacg::4B::201760099..201760145:+	0	0	0	0
Novel_508	uuccgagaggcacggcugugacuc	uuccgagaggcacggcugugacucucgcuaaagcacaaccgugccucucgcggaag::4A::159564462..159564517:-	0	0	6	0.613685
Novel_509	uucgauuugccauggucagau	cugaccauggcaaaucgaacguuuuuuauggcaauuguaguugacgcgaggaugacaaguuuaguuggcaagcacggcaauuuccuagcaaaaaacaaacuaagggcggaauugccauguuaccaacuaaacuugucauagugaagaaauauaaauugccauaaaagauguucgauuugccauggucagau::7D::200128473..200128663:-	0	0	9	0.920527
Novel_510	uucgcauauaagauuugucugaag	uucgcauauaagauuugucugaagucauacuucaucgacuuugaccaaauuuauaugacgaacu::7A::6684795..6684858:-	0	0	0	0
Novel_511	uucgccggagaagcuuacugcgg	uucgccggagaagcuuacugcggaccaacgccgugugcuuccucgucgaacg::3B::720238422..720238473:-	15	1.22731	0	0
Novel_512	uucgccggagaagcuuacugcgga	uucgccggagaagcuuacugcggaccaacgccgugugcuuccucgucgaacg::3B::720238422..720238473:-	0	0	0	0
Novel_513	uucgccggccgcgcguucgcc	uucgccggccgcgcguucgccucgcggugagcgcguugccgucgaacg::5D::29353492..29353539:-	0	0	0	0
Novel_514	uucgccggucgcgcguuccc	uucgccggucgcgcguucccuuugcggugagcgcgccgccgucgaaug::4A::96510568..96510615:-	42	3.43646	0	0
Novel_515	uucgccggucgcgcguucccc	uucgccggucgcgcguuccccuugcggugagcgcgccgccgucgaaug::1A::15633885..15633932:- ||uucgccggucgcgcguuccccuugcggugagcgcgccgccgucgaaug::1A::15633885..15633932:- ||uucgccggucgcgcguuccccuuguggugagcgcgccgccgucgaaug::5D::13680791..13680838:+	131	10.7185	0	0
Novel_516	uucgccggugacgcguuucccu	uucgccggugacgcguuucccuuagaggaagcgcgccgccgucgaacg::5B::208915527..208915574:- ||uucgccggugacgcguuucccuuggcggaagcgcgccgccgucgaacg::2A::59547584..59547631:-	148	12.1094	74	7.56878
Novel_517	uucggaccaggcuucauuccc	gaaugacgccggguccgaaagagagacgcgcgcauggugugcguguggcgcguuucggaccaggcuucauuccc::5B::217147300..217147373:+ ||gaauguugucugguuggagaccuggcucgcacgacggccagacggaucgaucgacggcgugcgugcgcaguuucggaccaggcuucauuccc::4B::289870498..289870589:+	18667	1527.34	14101	1442.26
Novel_518	uucggcggagcagcgugcgacgggcca	uucggcggagcagcgugcgacgggccaagucccgcacgcuccuccgucgaccg::5D::104804466..104804518:+ ||uucggcggagcagcgugcgacgggccaaguccugcgcgcuccuccgucgaccg::5B::181865943..181865995:+	18	1.47277	10	1.02281
Novel_519	uucgggccgacugcugagcagu	ugcugagcagucgggccgaaucuccucgguuguuucuuuccuuugccaacuaccuucuuuccgcgggggcgcgcuggcgcgcccgcgggcuguagucuccgagguucgggccgacugcugagcagu::3B::121690350..121690475:-	0	0	8	0.818246
Novel_520	uucgucggagcagcgugccuggc	uucgucggagcagcgugccuggcuggagggccgcgcgcuccuccgccgaacg::1B::145068174..145068225:+	11	0.900024	3	0.306842
Novel_521	uucguggcuugaaccgggacagaa	uucguggcuugaaccgggacagaagggggagcuuuagucccgauucaugccacgaacc::3B::733159245..733159302:-	11	0.900024	0	0
Novel_522	uucucuucucuucucuccucu	uucucuucucuucucuccucuucucucccaguagaggagaggaggggagggaagggaagg::1B::19198012..19198071:- ||uucucuucucuucucuccucuucucucccaguagaggagaggaggggagggaagggaagg::5B::4887164..4887223:+	0	0	0	0
Novel_523	uucugagaggcacggccgugacuc	gcaaaaccgugccucucgcggaaggaaaaaaauagaaaacacguuuuuuuccguuucugagaggcacggccgugacuc::7D::19580400..19580477:+	0	0	0	0
Novel_524	uucuggaaccaggacuaaaggguc	cccauuagccccgguuccagaggcccuuuagccccaguucuggaaccaggacuaaaggguc::7D::99803607..99803667:+	16	1.30913	0	0
Novel_525	uucuguagguacugggaug	cucuaguuaccucaagaaggacguccccaacuacuagccaugaacgcuaggugggcggaguggcuagcaaugccggucuccuuucuguagguacugggaug::7D::116786225..116786325:-	0	0	0	0
Novel_526	uucuuauugaaggcuggauuauu	uaaccauaacuuuaacuaggaacucgcucucauuccuuucuuacaaacaaaagaguuuucuuauugaaggcuggauuauu::5D::106663951..106664030:-	0	0	10	1.02281
Novel_527	uugaaacuacuaauggcgcacc	uugaaacuacuaauggcgcaccacucccauggugcgccauuaguauuuucaccc::3B::687239937..687239990:-	5	0.409102	0	0
Novel_528	uugaacuaaguagggucggag	cugacucuccuuaguucaauuaaauaaaccaacuuuucagaaauucacacuauguuugaaauuuuaguccauuugguugaacuaaguagggucggag::2D::49160959..49161055:-	0	0	0	0
Novel_529	uugaaggcuguuuccauuaacc	uugaaggcuguuuccauuaaccgcaaacuugucagcgguugcgcugauccuuguugucgucgcggcugugccuggugguaaguuugcgguauggaagaagccuucaacg::1A::2992299..2992407:+	0	0	0	0
Novel_530	uugaauuuccucuauaagcgcauc	ugcccuuauauagggaauuuagccuaaauucauacgaauuucucuugaaauuuguuauaauuuaauuugaauuuccucuauaagcgcauc::7B::18492418..18492507:+ ||ugcgcuuauauagguaauuuagcauaaauucauacggauuucucuugaaauucguuaugaauuuaaguugaauuuccucuauaagcgcauc::5B::232266053..232266143:+	28	2.29097	0	0
Novel_531	uugacagaagagagugagcacc	uugacagaagagagugagcacccaugguguuuccuuagcaucaaggggcaugccagggagcuaugcgugcucacugcucuaucugucagcc::3A::17064632..17064722:-	0	0	34	3.47755
Novel_532	uugagacgagaucuccccaua	uugagacgagaucuccccauaccacauagcggcagcucggcuccgugcacgcguauggggagaucucgccucaaca::5D::159347534..159347609:+	0	0	0	0
Novel_533	uugaggcacucgucagugacg	gggccuggcggugccuaaggcugucggcuugaggcacucgucagugacg::7A::15692467..15692515:+	0	0	235	24.036
Novel_534	uugaugacaaguauuuccgga	cucgaaaauacuugucaucaaaaugauuaaaaacagauguaucuagaacaaaaauaugucuagauacguccccuuuuauccauuuugaugacaaguauuuccgga::7D::353193..353297:+	0	0	0	0
Novel_535	uugcaucaaaguagguugucuaga	uugcaucaaaguagguugucuagacaugcgacuaugugagcaaccuauaugaugcaaca::6A::61718372..61718430:-	0	0	0	0
Novel_536	uugcgaaccgggacuaaagggcuu	gcauguuuagucccgguugcacagccggggcuaaaggcuauugcgaaccgggacuaaagggcuu::2A::3850908..3850971:-	0	0	6	0.613685
Novel_537	uuggacaucugaguaacucuc	uuggacaucugaguaacucucgauaaaaaagacaaauucggagucuguauuuuuuuacuguucaugcacuguucagacccgauuugucuuuuuggccgagagcuuuucagauguccaggu::7D::229324530..229324649:-	0	0	0	0
Novel_538	uuggacugaagggugcucccuu	gagagcucucuucaguccacucucagaugguuguaggguuuaauuagcugccgauucauucauucaccuaccaagaaccaaggcggagcgcaugucuugguagccgacuggaugacgcgggagcuaauauuuagcucgacguuguuugugguuggacugaagggugcucccuu::3A::100790303..100790475:-	0	0	0	0
Novel_539	uuggauuccagucggccuacagcu	uuggauuccagucggccuacagcuggccgauuggccccuguuagcccacugugggcugauuggguccugucggcccacugugggucgacuagagcuaauu::1A::126093029..126093128:- ||uuggauuccagucggccuacagcuggcugacuggccccugucggcccaaugugggcugauuggguccugucggcccacugugggccgauuggagcuaauu::7A::47931835..47931934:-	5	0.409102	0	0
Novel_540	uuggauugaagggagcucucuc	gaagagcucccuucgauccaauccaggaggggagguggucggaugcagcugccgguucauggauaccuguccggugcaugcagugcgguugagccugcgcaccuguauagguuuugcaugacccgggagaugaaccuaccagcaucuuucccucgugcuuggauugaagggagcucucuc::7A::136014068..136014247:+	0	0	51	5.21632
Novel_541	uuggauuucaccacuaacuguggaa	ccacuauugguguugaaguucacccauuggauuucaccacuaacuguggaa::1D::129525742..129525792:+	0	0	0	0
Novel_542	uuggucaaaguuuguaaaguu	cuuuacaaacuuuaaccaaguuuauagagaaaacuauuuauauacacgaugucaaauguauaaaauaugaaaauacaucuuacgaugaaucuaauaauauauauuuagcauucuaaauguaaauguuuuucuucauaaauuuggucaaaguuuguaaaguu::6D::148437765..148437925:-	0	0	0	0
Novel_543	uuggucccgguugguggcaugaac	ugaugccaucaaccgggacuaaagaggugcauuggucccgguugguggcaugaac::3B::62371228..62371282:- ||uuggucccgguugguggcaugaaccgggaccaaauguguccauugguccugguuugugccagaaaccgggacuaaau::3B::92770461..92770537:+	62	5.07286	0	0
Novel_544	uuguaaaguuugaccaaguuuaua	uuguaaaguuugaccaaguuuauagaaaagcaucgacgucaacaauaugaaaauagaugucaugguggaugugaugauauugauuugguauuguggaugucgauaauuuauucuuuaaauuuggucaaacuuuacaacg::7B::206763726..206763864:-	0	0	0	0
Novel_545	uugucgaaccagguguauacc	uugucgaaccagguguauaccauguucucuggaucggugguauguuccuuuggggagacaauaacaaaaaaauucuaaucauuggucgagcuagguguauaccauguucucggga::1A::199382285..199382399:+ ||uguauaccauguuauauggaucggugguauguuccuuuagggauacaauaacaaaaaauauacuaauaauuugucgaaccagguguauacc::6B::50184601..50184691:-	0	0	0	0
Novel_546	uuguuaguuaaaucuuugguc	ccacagauuuaacuaacaaaaugauuacgcaugcuacuaaaaauuauaucacugaaaacuauguucaaauacgaauccaaaaauauaauuuuuguugacauucaucaacauuuuguuaguuaaaucuuugguc::4B::277594068..277594200:- ||ccauaaauuuaacuaacaaaauguucaugcaugucacaaaaaaauauauaucauugaaaacuauguucaaauaccaauccaacgauauaauuuuugaugacauacacuaauauuuuguuaguuaaaucuuugguc::4B::296030770..296030904:+	0	0	0	0
Novel_547	uuuagagauuccaauacggac	uuuagagauuccaauacggacuacauacugaggaaaaugaaugaaucuacacucuaaaauaugucuagauacauccauauguagucuguauuggaaucucuaaaag::2D::65044588..65044693:+	0	0	0	0
Novel_548	uuuagagauuucaaugcggacuau	uuuagagauuucaaugcggacuauauacggauguauauagacguauuuuagaguguagguucacucauuuugcuccguauguaguccauauugaaaucucuaaaaa::7D::184315531..184315636:-	46	3.76374	0	0
Novel_549	uuuagcuggguccugagcgug	cacucaugacucagcugaaugccuaucuugccuucauguacgccacgccaagucacucaccucuaucgccaucgugugauugaggggagggacuuaccauggcguacauagaggugagauggacguuuagcuggguccugagcgug::3A::181336015..181336160:-	0	0	0	0
Novel_550	uuuauuuaugaauuuaugggac	uuuauuuaugaauuuaugggacguguucuuaugcuagggauccuauaggagaaacuucuaucgguaguucucuguuuagccuuguguagcguuugauugagaaucuuuuuucccuauagaaguguucccuucggguguaacugcguggaaagacgauaagaaucuaccccauaaguuuguaguuaaaaa::6B::165116628..165116816:-	0	0	0	0
Novel_551	uuucaaaguuaguaauggcgcacc	uuucaaaguuaguaauggcgcaccgugggucuggugcgccauuaguaguuaaaacuaguaauggcgcaccacacccacgaugcgccauuacuaacuuugaaaaa::6B::160399590..160399693:-	0	0	0	0
Novel_552	uuuccgagaaucaaguuugacugu	uuuccgagaaucaaguuugacuguaaauuuaaucaacgagaccgauuguggcgggagaaaaaauuauaccacugaauucauaucaaaaauacgaauucagguacuccaugauuuuugcucacaccgcaaucugucuuguugcuuaaauuuacgaucaaacuugaaacucgaaaaac::5B::222765830..222766005:+	0	0	0	0
Novel_553	uuuccgagacaaguaauucugaau	ucggaauuacuugucgcagaaauagauguaucuagacguauuuuaguucuagauacauucauuuccgagacaaguaauucugaau::2A::14094777..14094861:+	0	0	0	0
Novel_554	uuuccgagaggcacggccgugacu	gcacaaccgugccucucgcggaagcaaaaucgugacucucgugaaagaaaaaacagaaaacgcuuuuuuucguuuccgagaggcacggccgugacu::2D::12625179..12625274:+ ||uuuccgagaggcacggccgugacucuagcaaaagcacaaccgugccucucgcggaagg::6D::130748724..130748781:- ||uuuccgagaggcacggccgugacucucgcgauagcacgaccgugccucucgcagaagca::4D::6011984..6012042:+	0	0	0	0
Novel_555	uuuccgagauauaacuuugaucau	uuuccgagauauaacuuugaucauaaauuuagccaacaagaccgauugcaacaggauaaaauaucauugaguuuguauugaaaugugaauucagugauauaauuuuugcuuccguuccagucggucucguuuguuaauuuuuugguuaaacuuagaauucggaaaac::6B::114054711..114054877:+	0	0	0	0
Novel_556	uuuccguaucuagacaaaucuaag	uagauuugucuagauacggacguaucaagucacauuuccguaucuagacaaaucuaag::5D::159404947..159405004:+	26	2.12733	0	0
Novel_557	uuuccuuaagcaucggugcu	caaggugcuuaggagagaugcuuggagaaauaaaccaggcuuuccuuaagcaucggugcu::2D::23428695..23428754:+	0	0	0	0
Novel_558	uuucuaugacgaguaauucggaac	uccaaauuauucgucgcagaaguggauguaucuagaacuaaaauacaucuagauacauccauuucuaugacgaguaauucggaac::3A::108826071..108826155:-	5	0.409102	0	0
Novel_559	uuucuccguccggaaauacuuguc	uuucuccguccggaaauacuugucuaaaaauggauaaaaugaauauaucuauaaauaaaauaagucuagauacaaccauuuugaggacaaguauuuccggacggagggagu::2A::6025501..6025611:+	7	0.572743	0	0
Novel_560	uuucuuguaugguaaguucaacc	uuucuuguaugguaaguucaaccaccucauaaauagaugagaggugaugacuaauugagcacaccauugagcaauca::3B::773104914..773104990:-	1	0.0818204	0	0
Novel_561	uuugaagagauuucacuauggacc	uuugaagagauuucacuauggaccacauacggagcaaaaugagugaauguauacucuaaaaugcaucuagauacaucuguauauaguucauagugaaaucuauacaaaga::1B::267047512..267047621:+	6	0.490922	0	0
Novel_562	uuugaccaaguuuguagagaa	uuugaccaaguuuguagagaaaacuauuuauaucuacaauaugaaaaauauaaauuaugaaacuauaucuuaugaugaaucuauugauauauguuugguauucuagaugcaaauguuuuucuccauaaacauggucaaacu::4A::204278048..204278188:-	0	0	0	0
Novel_563	uuugccggcgagugcgagcaccucg	uuugccggcgagugcgagcaccucgaaggugaacgcgccgccgucaaacg::1B::85366583..85366632:+	0	0	77	7.87562
Novel_564	uuugccggcgugcgcgagcaccuc	uuugccggcgugcgcgagcaccucaagggugaaugugaugucgucaaaug::2B::224426189..224426238:+	0	0	20	2.04562
Novel_565	uuugcuugcugcaaguuuggac	ccacacuuccacaauucaaaauuuucaaauuuugcuugcugcaaguuuggac::1B::123743214..123743265:+	0	0	14	1.43193
Novel_566	uuuggacaacugaguagcucu	uuuggacaacugaguagcucucagcaaaaaaggcaaauucaagguacguaaaacaguuuacugcucacguacuguuuugaccugauuugucuuuuuugcugagaguuacucagauguccaaaug::2A::3500657..3500780:+	0	0	18	1.84105
Novel_567	uuuggacaucugagcagcucu	uuuggacaucugagcagcucucagcaaaaaaacaaaauuagggucugugaaaagguguacuguuuggcacuauuagggacagauuuugucauuuuugcugagagcaacucagaugugcaaaug::5A::125322223..125322345:+	0	0	0	0
Novel_568	uuuggacaucugaguagcucu	uuuggacaucugaguagcucucagcaaaaaagauaaaucgggucaaaacaguaaacuauuuuacagaccccaaauuugucuuuuuugccgagaguugcucagucguccaaaug::3D::115535008..115535120:+ ||uuuggacaucugaguagcucucgacaaaaaagauaaauuuggggucuguaaaaaaguuuguuguucauguauugucaugacccaauuuauauuuuugcugagaacuacucauauguccaaaug::4A::188451958..188452080:- ||uuuggacaucugaguagcucucggcaaaaaaaaaauauaaaucugggauaugugaaaaaaguuacuguuuuguacuguucggauuugauuuuuuuuuguug…	0	0	0	0
Novel_569	uuuggacaucugaguagcucucg	uuuggacaucugaguagcucucgacaaaaaagacaaauuuggggucuguaaaaauauuuauuguucacguacugcucugacucaauuuauguuuuuugcugagagguacucauauauucaaaua::7A::170193566..170193689:-	5	0.409102	0	0
Novel_570	uuuggacaucugaguagcucucgg	uuuggacaucugaguagcucucggcaaaaauaguguacuguucguauacuguucuaaccuaauuugucuuuuuugcugagagcuacucaaauguccaaaug::3D::101972672..101972772:- ||gaggugcgauucaaauuucagaucauuuggacaucugaguagcucucgg::5B::157388387..157388435:+ ||uuuggacaucugaguagcucucggcaaaaaagacaaauuugauguaugugaaaaaguuuauuguucauguauuguucugacgcaauuuaucuuuuuugcugagagcuacucguaggugcaaaug::7A::32091424..32091547:+ ||uuuggacaucugaguagcucucggcaaaaaaaau…	38	3.10917	20	2.04562
Novel_571	uuuggacauuugaguagcucu	ggcccgcuccaauuuucagaucauuuggacauuugaguagcucu::4D::116070845..116070888:+ ||uuuggacauuugaguagcucugggcaaaaaagacaaauuuggggucuguuaaauaguguacuauucauauacuguucugacccaauuugucuuuuuucugagagcuacucaauuguacaaaug::3B::115356194..115356316:-	0	0	0	0
Novel_572	uuuggaccaucuauuggagaugcu	uuuggaccaucuauuggagaugcucuuaauucguuucuaaauaucuggccaguua::1D::6621427..6621481:+	0	0	0	0
Novel_573	uuuguaaacuaauauaagacc	uuuguaaacuaauauaagaccguucagaucacuaaagauuguagcuuggaguauauuacuuuacagagg::3B::149400937..149401005:-	31	2.53643	0	0
Novel_574	uuuguagaaauuucacuauggacu	uuuguagaaauuucacuauggacuacauacggagcaaaaugagugaaucuacacucuaaaugcaucuauauacauucguaugugguccauaguugaaucucuacaaagg::1D::122565706..122565814:-	0	0	0	0
Novel_575	uuuguagagauuccauuaugaacc	uuuguagagauuccauuaugaaccacauacggauguauauagaugcauuuugaguguagauucacucauuuugcuccguauguagcccguaguaaaaucucuacaaaga::2B::18553982..18554090:-	0	0	0	0
Novel_576	uuuguccaggacacauacagu	ucuauguguccucggcaaaaauaauaagcauuucagcucacuacgacauaaauauauacuggaccauuuauuuuuuuguccaggacacauacagu::2A::119020597..119020691:-	0	0	0	0
Novel_577	uuugucuagauacggauguau	uuugucuagauacggauguauauaaucucguuuuaguguuacauacaucuauauuuagaaaaauc::2D::23465539..23465603:- ||uuugucuagauacggauguauucuugucuuagaugucuagauauugauguaucuaauacuaaaacgugacauuuaucuagauacggauguaucuaauacuaaaacauaacuugauauaucuguaucuaaacaaaug::2A::232502057..232502192:-	0	0	0	0
Novel_578	uuuuaguacaacugcacaaaacacu	uuuuaguacaacugcacaaaacacucuuaagaaaaaagugauuugugcaguucaccaaaagg::2B::148942638..148942699:+	1	0.0818204	0	0

## Sheet: 5
Supplemental Table 5. Assessment of RNA-seq quality in QM6 under two conditons
Sample	Clean Reads	Clean Bases(Gb)	Q30(%)	GC Content(%)
QM6 CK1	37683905	10.5	93.25	56.11
QM6 CK2	40012437	11.15	93.1	56.08
QM6 CK3	34106210	9.5	93.13	56.16
QM6 T1	35953055	10.01	93.35	55.69
QM6 T2	38523112	10.73	93.32	55.56
QM6 T3	37836367	10.54	92.86	55.77
Annotation: Clean Reads represents the number of one pair reads

## Sheet: 6
Supplemental Table 6. Differentially expressed known miRNAs in response to salt stress in QM6
miRNA	NaCl_count	NaCl_Normalize	Control_count	Control_Normalize	FoldChange	log2FoldChange	pval	padj	Up/Down	Significant
tae-miR9773	13	49.2644	183	961.261	0.0512498	-4.28631	2.24e-49	3.59e-49	down	yes
tae-miR9666b-5p	8	30.3166	83	435.982	0.0695364	-3.84609	5.78e-22	6.57e-22	down	yes
tae-miR9666c-5p	8	30.3166	83	435.982	0.0695364	-3.84609	5.78e-22	6.57e-22	down	yes
tae-miR9666b-3p	16	60.6332	123	646.093	0.0938458	-3.41356	3.3e-29	4.28e-29	down	yes
tae-miR1117	47	178.11	206	1082.07	0.1646	-2.60296	3.44e-37	4.94e-37	down	yes
tae-miR7757-5p	10	37.8957	43	225.87	0.167777	-2.57539	7.18e-09	5.93e-09	down	yes
tae-miR9678-3p	4	15.1583	16	84.0446	0.18036	-2.47105	0.000563789	0.000349286	down	yes
tae-miR397-5p	14	53.054	53	278.398	0.190569	-2.39161	7.32e-10	6.44e-10	down	yes
tae-miR5200	240	909.497	893	4690.74	0.193892	-2.36667	1.4e-139	3.47e-139	down	yes
tae-miR1125	29	109.898	98	514.773	0.213487	-2.22778	1e-15	9.77e-16	down	yes
tae-miR1122b-3p	40	151.583	130	682.863	0.221982	-2.17149	9.07e-20	9.89e-20	down	yes
tae-miR9672b	3418	12952.8	10534	55332.9	0.234088	-2.09488	0	0	down	yes
tae-miR5062-5p	126	477.486	382	2006.57	0.237962	-2.0712	8.33e-52	1.42e-51	down	yes
tae-miR9783	4	15.1583	12	63.0335	0.24048	-2.05601	0.00758198	0.00413361	down	yes
tae-miR1131	12	45.4749	31	162.837	0.279267	-1.84028	6.67e-05	4.46e-05	down	yes
tae-miR408	63	238.743	162	850.952	0.28056	-1.83362	9.44e-20	9.9e-20	down	yes
tae-miR1127b-3p	48	181.899	112	588.313	0.309189	-1.69344	8.33e-13	7.57e-13	down	yes
tae-miR9668-5p	12	45.4749	28	147.078	0.309189	-1.69344	0.000347066	0.000225258	down	yes
tae-miR1122a	4	15.1583	9	47.2751	0.32064	-1.64097	0.047341	0.0243489	down	yes
tae-miR6201	70	265.27	154	808.93	0.327927	-1.60855	6.03e-16	6.09e-16	down	yes
tae-miR319	2129	11183.2	8505	32230.3	0.346977	-1.52709	0	0	down	yes
tae-miR5084	36	136.425	72	378.201	0.36072	-1.47105	2.23e-07	1.64e-07	down	yes
tae-miR9669-5p	8985	34049.3	17907	94061.7	0.361989	-1.46598	0	0	down	yes
tae-miR167c-5p	7129	27015.9	13021	68396.6	0.394988	-1.34012	0	0	down	yes
tae-miR9774	19547	102676	68396	259192	0.396141	-1.33592	0	0	down	yes
tae-miR1136	456	1728.05	802	4212.74	0.410195	-1.28562	5.34e-55	9.7e-55	down	yes
tae-miR9656-3p	17	64.4227	29	152.331	0.422913	-1.24157	0.00389362	0.00216608	down	yes
tae-miR171a	412	1561.3	694	3645.44	0.42829	-1.22334	2.25e-44	3.4e-44	down	yes
tae-miR9676-5p	20	75.7915	33	173.342	0.437236	-1.19351	0.00283669	0.00161097	down	yes
tae-miR9674b-5p	4094	15514.5	6595	34642.2	0.447851	-1.15891	0	0	down	yes
tae-miR1137a	74	280.428	119	625.082	0.448626	-1.15641	3.23e-08	2.52e-08	down	yes
tae-miR1135	374	1417.3	594	3120.16	0.45424	-1.13847	2.83e-34	3.85e-34	down	yes
tae-miR9660-5p	18	68.2123	26	136.573	0.499458	-1.00156	0.021531	0.011287	down	yes
tae-miR5384-3p	146	553.278	50	262.64	2.1066	1.07492	9.43e-07	6.76e-07	up	yes
tae-miR1847-5p	38	144.004	13	68.2863	2.10882	1.07644	0.0122799	0.00656357	up	yes

## Sheet: 7
Supplemental Table 7. Differentially expressed novel miRNAs in response to salt stress in QM6
miRNA	NaCl_count	NaCl_Normalize	Control_count	Control_Normalize	FoldChange	log2FoldChange	pval	padj	Up/Down	Significant
Novel_117	0	1.35248	541	2909.63	0.000464828	-11.071	1.3e-113	2.38e-112	down	yes
Novel_165	0	1.35248	246	1323.05	0.00102224	-9.93404	1.51e-62	2.18e-61	down	yes
Novel_193	0	1.35248	242	1301.54	0.00103914	-9.91039	9.13e-62	1.23e-60	down	yes
Novel_470	0	1.35248	206	1107.92	0.00122074	-9.67803	1.45e-54	1.84e-53	down	yes
Novel_475	0	1.35248	154	828.251	0.00163294	-9.25832	1.52e-43	1.71e-42	down	yes
Novel_515	0	1.35248	131	704.551	0.00191964	-9.02495	2.23e-38	2.05e-37	down	yes
Novel_72	0	1.35248	87	467.908	0.00289048	-8.43447	8.39e-28	6.28e-27	down	yes
Novel_30	0	1.35248	85	457.151	0.0029585	-8.40092	2.7e-27	1.95e-26	down	yes
Novel_54	0	1.35248	69	371.099	0.00364452	-8.10005	3.98e-23	2.68e-22	down	yes
Novel_150	0	1.35248	67	360.343	0.00375332	-8.05762	1.37e-22	8.9e-22	down	yes
Novel_139	0	1.35248	63	338.83	0.00399162	-7.96881	1.65e-21	1.01e-20	down	yes
Novel_543	0	1.35248	62	333.452	0.004056	-7.94573	3.1e-21	1.84e-20	down	yes
Novel_381	0	1.35248	58	311.939	0.00433573	-7.84951	3.91e-20	2.14e-19	down	yes
Novel_478	0	1.35248	56	301.182	0.00449058	-7.79888	1.41e-19	7.51e-19	down	yes
Novel_47	0	1.35248	51	274.291	0.00493083	-7.66395	3.65e-18	1.84e-17	down	yes
Novel_151	0	1.35248	50	268.913	0.00502944	-7.63539	7.05e-18	3.47e-17	down	yes
Novel_548	0	1.35248	46	247.4	0.00546679	-7.51509	1.01e-16	4.87e-16	down	yes
Novel_514	0	1.35248	42	225.887	0.00598743	-7.38385	1.52e-15	7.16e-15	down	yes
Novel_301	0	1.35248	38	204.374	0.00661769	-7.23946	2.43e-14	1.07e-13	down	yes
Novel_96	0	1.35248	36	193.617	0.00698534	-7.16145	9.89e-14	4.16e-13	down	yes
Novel_66	0	1.35248	35	188.239	0.00718492	-7.12081	2.01e-13	8.28e-13	down	yes
Novel_113	0	1.35248	34	182.861	0.00739624	-7.07899	4.1e-13	1.66e-12	down	yes
Novel_245	0	1.35248	33	177.482	0.00762037	-7.03592	8.39e-13	3.26e-12	down	yes
Novel_136	0	1.35248	31	166.726	0.00811201	-6.94573	3.57e-12	1.29e-11	down	yes
Novel_573	0	1.35248	31	166.726	0.00811201	-6.94573	3.57e-12	1.29e-11	down	yes
Novel_83	0	1.35248	31	166.726	0.00811201	-6.94573	3.57e-12	1.29e-11	down	yes
Novel_36	0	1.35248	29	155.969	0.00867145	-6.84951	1.55e-11	5.38e-11	down	yes
Novel_530	0	1.35248	28	150.591	0.00898115	-6.79888	3.24e-11	1.11e-10	down	yes
Novel_556	0	1.35248	26	139.835	0.00967201	-6.69197	1.45e-10	4.6e-10	down	yes
Novel_487	0	1.35248	26	139.835	0.00967201	-6.69197	1.45e-10	4.6e-10	down	yes
Novel_386	0	1.35248	25	134.456	0.0100589	-6.63539	3.08e-10	9.49e-10	down	yes
Novel_122	0	1.35248	25	134.456	0.0100589	-6.63539	3.08e-10	9.49e-10	down	yes
Novel_131	0	1.35248	24	129.078	0.010478	-6.57649	6.59e-10	1.99e-09	down	yes
Novel_277	0	1.35248	23	123.7	0.0109336	-6.51509	1.42e-09	4.19e-09	down	yes
Novel_288	0	1.35248	23	123.7	0.0109336	-6.51509	1.42e-09	4.19e-09	down	yes
Novel_120	0	1.35248	19	102.187	0.0132354	-6.23946	3.26e-08	8.85e-08	down	yes
Novel_118	0	1.35248	19	102.187	0.0132354	-6.23946	3.26e-08	8.85e-08	down	yes
Novel_127	0	1.35248	18	96.8085	0.0139707	-6.16145	7.27e-08	1.91e-07	down	yes
Novel_85	0	1.35248	17	91.4303	0.0147925	-6.07899	1.63e-07	4.02e-07	down	yes
Novel_80	0	1.35248	17	91.4303	0.0147925	-6.07899	1.63e-07	4.02e-07	down	yes
Novel_361	0	1.35248	17	91.4303	0.0147925	-6.07899	1.63e-07	4.02e-07	down	yes
Novel_11	0	1.35248	17	91.4303	0.0147925	-6.07899	1.63e-07	4.02e-07	down	yes
Novel_14	0	1.35248	17	91.4303	0.0147925	-6.07899	1.63e-07	4.02e-07	down	yes
Novel_169	0	1.35248	16	86.052	0.015717	-5.99153	3.7e-07	8.63e-07	down	yes
Novel_524	0	1.35248	16	86.052	0.015717	-5.99153	3.7e-07	8.63e-07	down	yes
Novel_511	0	1.35248	15	80.6738	0.0167648	-5.89842	8.44e-07	1.86e-06	down	yes
Novel_115	0	1.35248	15	80.6738	0.0167648	-5.89842	8.44e-07	1.86e-06	down	yes
Novel_56	0	1.35248	13	69.9173	0.019344	-5.69197	4.53e-06	9.48e-06	down	yes
Novel_149	0	1.35248	13	69.9173	0.019344	-5.69197	4.53e-06	9.48e-06	down	yes
Novel_485	0	1.35248	13	69.9173	0.019344	-5.69197	4.53e-06	9.48e-06	down	yes
Novel_121	0	1.35248	13	69.9173	0.019344	-5.69197	4.53e-06	9.48e-06	down	yes
Novel_9	0	1.35248	12	64.539	0.020956	-5.57649	1.07e-05	2.12e-05	down	yes
Novel_185	0	1.35248	12	64.539	0.020956	-5.57649	1.07e-05	2.12e-05	down	yes
Novel_164	0	1.35248	12	64.539	0.020956	-5.57649	1.07e-05	2.12e-05	down	yes
Novel_213	0	1.35248	12	64.539	0.020956	-5.57649	1.07e-05	2.12e-05	down	yes
Novel_314	0	1.35248	11	59.1608	0.0228611	-5.45096	2.54e-05	4.88e-05	down	yes
Novel_521	0	1.35248	11	59.1608	0.0228611	-5.45096	2.54e-05	4.88e-05	down	yes
Novel_269	0	1.35248	11	59.1608	0.0228611	-5.45096	2.54e-05	4.88e-05	down	yes
Novel_402	0	1.35248	10	53.7825	0.0251472	-5.31346	6.1e-05	0.000111588	down	yes
Novel_92	0	1.35248	10	53.7825	0.0251472	-5.31346	6.1e-05	0.000111588	down	yes
Novel_33	0	1.35248	9	48.4043	0.0279414	-5.16145	0.000148937	0.000259356	down	yes
Novel_70	0	1.35248	9	48.4043	0.0279414	-5.16145	0.000148937	0.000259356	down	yes
Novel_159	0	1.35248	9	48.4043	0.0279414	-5.16145	0.000148937	0.000259356	down	yes
Novel_77	0	1.35248	8	43.026	0.031434	-4.99153	0.000368693	0.000586425	down	yes
Novel_290	0	1.35248	8	43.026	0.031434	-4.99153	0.000368693	0.000586425	down	yes
Novel_489	0	1.35248	8	43.026	0.031434	-4.99153	0.000368693	0.000586425	down	yes
Novel_399	0	1.35248	8	43.026	0.031434	-4.99153	0.000368693	0.000586425	down	yes
Novel_116	0	1.35248	8	43.026	0.031434	-4.99153	0.000368693	0.000586425	down	yes
Novel_133	0	1.35248	7	37.6478	0.0359246	-4.79888	0.000927441	0.00132868	down	yes
Novel_463	0	1.35248	7	37.6478	0.0359246	-4.79888	0.000927441	0.00132868	down	yes
Novel_321	0	1.35248	7	37.6478	0.0359246	-4.79888	0.000927441	0.00132868	down	yes
Novel_91	0	1.35248	7	37.6478	0.0359246	-4.79888	0.000927441	0.00132868	down	yes
Novel_391	0	1.35248	7	37.6478	0.0359246	-4.79888	0.000927441	0.00132868	down	yes
Novel_106	0	1.35248	7	37.6478	0.0359246	-4.79888	0.000927441	0.00132868	down	yes
Novel_102	0	1.35248	7	37.6478	0.0359246	-4.79888	0.000927441	0.00132868	down	yes
Novel_559	0	1.35248	7	37.6478	0.0359246	-4.79888	0.000927441	0.00132868	down	yes
Novel_403	0	1.35248	7	37.6478	0.0359246	-4.79888	0.000927441	0.00132868	down	yes
Novel_111	0	1.35248	7	37.6478	0.0359246	-4.79888	0.000927441	0.00132868	down	yes
Novel_15	0	1.35248	7	37.6478	0.0359246	-4.79888	0.000927441	0.00132868	down	yes
Novel_147	0	1.35248	6	32.2695	0.041912	-4.57649	0.00237527	0.00313597	down	yes
Novel_483	0	1.35248	6	32.2695	0.041912	-4.57649	0.00237527	0.00313597	down	yes
Novel_282	0	1.35248	6	32.2695	0.041912	-4.57649	0.00237527	0.00313597	down	yes
Novel_561	0	1.35248	6	32.2695	0.041912	-4.57649	0.00237527	0.00313597	down	yes
Novel_60	0	1.35248	6	32.2695	0.041912	-4.57649	0.00237527	0.00313597	down	yes
Novel_474	88	238.037	946	5087.83	0.0467855	-4.41779	0	0	down	yes
Novel_32	0	1.35248	5	26.8913	0.0502944	-4.31346	0.00620927	0.0077186	down	yes
Novel_471	0	1.35248	5	26.8913	0.0502944	-4.31346	0.00620927	0.0077186	down	yes
Novel_558	0	1.35248	5	26.8913	0.0502944	-4.31346	0.00620927	0.0077186	down	yes
Novel_527	0	1.35248	5	26.8913	0.0502944	-4.31346	0.00620927	0.0077186	down	yes
Novel_539	0	1.35248	5	26.8913	0.0502944	-4.31346	0.00620927	0.0077186	down	yes
Novel_176	0	1.35248	5	26.8913	0.0502944	-4.31346	0.00620927	0.0077186	down	yes
Novel_61	0	1.35248	5	26.8913	0.0502944	-4.31346	0.00620927	0.0077186	down	yes
Novel_569	0	1.35248	5	26.8913	0.0502944	-4.31346	0.00620927	0.0077186	down	yes
Novel_73	45	121.723	165	887.412	0.137167	-2.866	4.33e-41	4.37e-40	down	yes
Novel_520	3	8.11489	11	59.1608	0.137167	-2.866	0.000528772	0.000809182	down	yes
Novel_68	35	94.6737	96	516.312	0.183365	-2.44721	5.39e-21	3.11e-20	down	yes
Novel_194	42	113.608	106	570.095	0.19928	-2.32713	8.65e-22	5.46e-21	down	yes
Novel_88	25	67.624	54	290.426	0.232845	-2.10256	1.27e-10	4.14e-10	down	yes
Novel_437	14	37.8695	30	161.348	0.234707	-2.09106	1.79e-06	3.88e-06	down	yes
Novel_158	11	29.7546	23	123.7	0.240539	-2.05566	3.53e-05	6.66e-05	down	yes
Novel_516	74	200.167	148	795.981	0.251472	-1.99153	8.59e-25	5.98e-24	down	yes
Novel_396	137	370.58	266	1430.62	0.259035	-1.94878	4.61e-42	4.9e-41	down	yes
Novel_570	20	54.0992	38	204.374	0.264708	-1.91753	3.78e-07	8.67e-07	down	yes
Novel_204	6	16.2298	11	59.1608	0.274333	-1.866	0.00728704	0.00878795	down	yes
Novel_44	6	16.2298	11	59.1608	0.274333	-1.866	0.00728704	0.00878795	down	yes
Novel_518	10	27.0496	18	96.8085	0.279414	-1.83953	0.000674954	0.00100993	down	yes
Novel_479	5	13.5248	9	48.4043	0.279414	-1.83953	0.0162248	0.0184125	down	yes
Novel_6	27	73.034	47	252.778	0.288925	-1.79123	6.88e-08	1.83e-07	down	yes
Novel_465	982	2656.27	1686	9067.73	0.292937	-1.77134	1.36e-226	3.93e-225	down	yes
Novel_18	14	37.8695	24	129.078	0.293384	-1.76914	0.000132574	0.000234911	down	yes
Novel_431	5353	14479.7	8726	46930.6	0.308533	-1.6965	0	0	down	yes
Novel_154	82	221.807	120	645.39	0.343679	-1.54087	9.61e-15	4.31e-14	down	yes
Novel_410	19	51.3943	27	145.213	0.353924	-1.49849	0.000320393	0.00052193	down	yes
Novel_517	14101	38142.7	18667	100396	0.379923	-1.39622	0	0	down	yes
Novel_206	285	770.914	363	1952.31	0.394874	-1.34054	6.7e-34	5.64e-33	down	yes
Novel_397	37	100.084	45	242.021	0.413532	-1.27393	4.03e-05	7.46e-05	down	yes
Novel_434	1332	3603.01	1614	8680.5	0.415069	-1.26858	2.24e-133	4.53e-132	down	yes
Novel_377	33	89.2637	37	198.995	0.448572	-1.15659	0.000561336	0.000852556	down	yes
Novel_333	97	262.381	21	112.943	2.32312	1.21607	3.75e-05	7.02e-05	up	yes
Novel_494	8	21.6397	0	2.68913	8.04711	3.00847	0.0318258	0.0349392	up	yes
Novel_53	8	21.6397	0	2.68913	8.04711	3.00847	0.0318258	0.0349392	up	yes
Novel_271	8	21.6397	0	2.68913	8.04711	3.00847	0.0318258	0.0349392	up	yes
Novel_167	8	21.6397	0	2.68913	8.04711	3.00847	0.0318258	0.0349392	up	yes
Novel_439	8	21.6397	0	2.68913	8.04711	3.00847	0.0318258	0.0349392	up	yes
Novel_170	8	21.6397	0	2.68913	8.04711	3.00847	0.0318258	0.0349392	up	yes
Novel_519	8	21.6397	0	2.68913	8.04711	3.00847	0.0318258	0.0349392	up	yes
Novel_509	9	24.3447	0	2.68913	9.053	3.1784	0.0195117	0.0220188	up	yes
Novel_37	10	27.0496	0	2.68913	10.0589	3.3304	0.0119837	0.0138326	up	yes
Novel_260	10	27.0496	0	2.68913	10.0589	3.3304	0.0119837	0.0138326	up	yes
Novel_152	10	27.0496	0	2.68913	10.0589	3.3304	0.0119837	0.0138326	up	yes
Novel_166	10	27.0496	0	2.68913	10.0589	3.3304	0.0119837	0.0138326	up	yes
Novel_526	10	27.0496	0	2.68913	10.0589	3.3304	0.0119837	0.0138326	up	yes
Novel_388	11	29.7546	0	2.68913	11.0648	3.4679	0.00737422	0.00873661	up	yes
Novel_446	11	29.7546	0	2.68913	11.0648	3.4679	0.00737422	0.00873661	up	yes
Novel_65	11	29.7546	0	2.68913	11.0648	3.4679	0.00737422	0.00873661	up	yes
Novel_332	11	29.7546	0	2.68913	11.0648	3.4679	0.00737422	0.00873661	up	yes
Novel_259	12	32.4595	0	2.68913	12.0707	3.59343	0.00454679	0.00583144	up	yes
Novel_173	12	32.4595	0	2.68913	12.0707	3.59343	0.00454679	0.00583144	up	yes
Novel_1	13	35.1645	0	2.68913	13.0766	3.70891	0.00280916	0.00363751	up	yes
Novel_565	14	37.8695	0	2.68913	14.0824	3.81583	0.00173917	0.00234991	up	yes
Novel_84	14	37.8695	0	2.68913	14.0824	3.81583	0.00173917	0.00234991	up	yes
Novel_175	15	40.5744	0	2.68913	15.0883	3.91536	0.00107895	0.00147762	up	yes
Novel_341	15	40.5744	0	2.68913	15.0883	3.91536	0.00107895	0.00147762	up	yes
Novel_468	16	43.2794	0	2.68913	16.0942	4.00847	0.000670747	0.00101113	up	yes
Novel_4	17	45.9843	0	2.68913	17.1001	4.09593	0.000417834	0.000646762	up	yes
Novel_375	17	45.9843	0	2.68913	17.1001	4.09593	0.000417834	0.000646762	up	yes
Novel_293	18	48.6893	0	2.68913	18.106	4.1784	0.000260813	0.000431838	up	yes
Novel_566	18	48.6893	0	2.68913	18.106	4.1784	0.000260813	0.000431838	up	yes
Novel_41	18	48.6893	0	2.68913	18.106	4.1784	0.000260813	0.000431838	up	yes
Novel_63	19	51.3943	0	2.68913	19.1119	4.2564	0.000163127	0.000279251	up	yes
Novel_564	20	54.0992	0	2.68913	20.1178	4.3304	0.00010223	0.000182748	up	yes
Novel_40	21	56.8042	0	2.68913	21.1237	4.40079	6.42e-05	0.000115775	up	yes
Novel_354	26	70.329	0	2.68913	26.1531	4.70891	6.44e-06	1.32e-05	up	yes
Novel_177	31	83.8538	0	2.68913	31.1825	4.96267	6.76e-07	1.53e-06	up	yes
Novel_531	34	91.9687	0	2.68913	34.2002	5.09593	1.78e-07	4.24e-07	up	yes
Novel_319	36	97.3786	0	2.68913	36.212	5.1784	7.39e-08	1.9e-07	up	yes
Novel_276	36	97.3786	0	2.68913	36.212	5.1784	7.39e-08	1.9e-07	up	yes
Novel_203	38	102.789	0	2.68913	38.2238	5.2564	3.08e-08	8.52e-08	up	yes
Novel_124	39	105.494	0	2.68913	39.2297	5.29387	1.99e-08	5.67e-08	up	yes
Novel_339	41	110.903	0	2.68913	41.2414	5.36602	8.37e-09	2.42e-08	up	yes
Novel_499	51	137.953	0	2.68913	51.3003	5.6809	1.19e-10	3.97e-10	up	yes
Novel_540	51	137.953	0	2.68913	51.3003	5.6809	1.19e-10	3.97e-10	up	yes
Novel_316	60	162.298	0	2.68913	60.3533	5.91536	2.85e-12	1.08e-11	up	yes
Novel_390	60	162.298	0	2.68913	60.3533	5.91536	2.85e-12	1.08e-11	up	yes
Novel_109	71	192.052	0	2.68913	71.4181	6.15822	3.35e-14	1.44e-13	up	yes
Novel_563	77	208.282	0	2.68913	77.4534	6.27526	3.11e-15	1.43e-14	up	yes
Novel_241	97	262.381	0	2.68913	97.5712	6.60838	1.38e-18	7.16e-18	up	yes
Novel_57	107	289.431	0	2.68913	107.63	6.74994	3.25e-20	1.82e-19	up	yes
Novel_188	172	465.253	0	2.68913	173.013	7.43474	3.21e-30	2.49e-29	up	yes
Novel_29	177	478.778	0	2.68913	178.042	7.47608	5.9e-31	4.77e-30	up	yes
Novel_108	225	608.616	0	2.68913	226.325	7.82225	8.24e-38	7.24e-37	up	yes
Novel_533	235	635.666	0	2.68913	236.384	7.88499	3.38e-39	3.25e-38	up	yes
Novel_435	287	776.324	0	2.68913	288.69	8.17338	3.23e-46	3.84e-45	up	yes
Novel_322	469	1268.63	0	2.68913	471.762	8.88191	7.55e-69	1.17e-67	up	yes
Novel_401	628	1698.72	0	2.68913	631.698	9.30309	6.73e-87	1.13e-85	up	yes

## Sheet: 8
Supplemental Table 8. The differentially expressed genes in response to salt stress in QM6
#ID	Control1_FPKM	Control2_FPKM	Control3_FPKM	NaCl1_FPKM	NaCl2_FPKM	NaCl3_FPKM	FDR	log2FC	regulated
TraesCSU02G167700	16.978	12.8307	19.1372	0.047864	0	0.011056	6.75721e-63	-9.43266	down
Triticum_aestivum_newGene_30922	12.7338	34.307	55.0256	0	0	0.141264	1.68362e-09	-9.3737	down
Triticum_aestivum_newGene_10911	11.8073	11.7467	10.0594	0.017315	0.005418	0.019726	5.38324e-154	-8.79557	down
TraesCS5D02G464800	51.2457	44.6662	42.8482	0.145953	0.12251	0.056045	2.45897e-232	-8.47945	down
TraesCS5B02G463000	27.6965	36.6984	26.9167	0	0.157297	0.080142	2.7842e-73	-8.42072	down
TraesCS4B02G368300	4.48388	4.2173	4.97335	0.033878	0	0	5.47588e-29	-8.40547	down
TraesCS6A02G094300	5.22366	4.15965	4.68558	0	0.031499	0	1.6065e-56	-8.17621	down
TraesCS4B02G367700	6.05626	7.35718	5.37344	0.0184	0.027096	0	6.08176e-39	-8.02013	down
TraesCS2A02G199600	1.46078	1.81279	2.06529	0.01155	0	0	3.08357e-35	-7.80473	down
TraesCS2B02G546700	2.66185	2.78881	3.57067	0.039529	0	0	1.86203e-34	-7.76856	down
TraesCS6D02G335500	3.43029	4.54778	4.31295	0	0	0.036551	8.72589e-46	-7.7598	down
TraesCS7B02G312800	10.1234	12.883	10.7311	0	0.071671	0	7.80026e-82	-7.69067	down
TraesCS7B02G103400	7.31571	7.36111	6.66503	0.090223	0	0	2.62348e-83	-7.61435	down
TraesCS5B02G463100	55.4205	57.2578	59.7855	0.403777	0.256636	0.181159	1.00802e-233	-7.55672	down
TraesCS2D02G563600	7.31496	7.64976	6.28491	0.021224	0.041396	0.056405	1.25457e-97	-7.2039	down
TraesCS1D02G431200	7.57275	7.57371	8.22126	0.12394	0.014449	0	3.56182e-127	-7.20159	down
TraesCS1B02G388300	8.63416	4.46783	7.65729	0	0.117627	0	1.20283e-19	-7.19059	down
Triticum_aestivum_newGene_13820	2.69008	2.80201	1.68634	0	0.024959	0	2.85355e-21	-7.13463	down
Triticum_aestivum_newGene_14474	1.3685	1.46883	0.872221	0	0.021516	0	1.41309e-25	-6.93781	down
TraesCS4B02G038900	3.95226	3.51077	2.9553	0.045764	0	0.02204	3.98657e-56	-6.80209	down
TraesCS5D02G068800	1.2654	2.38776	1.03722	0	0	0.025237	3.52898e-13	-6.78072	down
TraesCS1D02G375100	3.31428	1.98812	2.01393	0.055684	0	0	1.58812e-17	-6.66255	down
TraesCS4A02G484700	6.00024	5.53066	6.18804	0.139383	0.019999	0	1.35763e-84	-6.57158	down
TraesCS4A02G119300	6.44727	5.02501	3.81095	0.033079	0.092553	0	1.34818e-25	-6.55576	down
TraesCS2A02G590600	23.1307	24.4857	24.703	0.224122	0.183174	0.329221	1.19485e-168	-6.52147	down
TraesCS3D02G241300	1.20463	1.78514	1.26898	0	0.036563	0	2.9567e-28	-6.50483	down
TraesCS1A02G403800	7.70815	7.90663	6.02421	0.084069	0.094214	0.016217	3.47747e-70	-6.42765	down
TraesCS6D02G088800	2.53769	3.1594	2.95486	0	0.087822	0	2.63936e-36	-6.35853	down
TraesCS3B02G390700	2.99525	3.17771	3.85496	0.041765	0.064919	0	7.34332e-75	-6.33732	down
TraesCS5A02G309800	1.41369	1.17917	1.39689	0.043677	0	0	3.03888e-45	-6.29542	down
TraesCS2D02G081500	2.42369	3.11431	3.29347	0.077109	0.033367	0	1.33506e-50	-6.28004	down
TraesCS2D02G422700	566.757	569.887	562.734	8.07473	6.82515	6.11902	7.72025e-291	-6.26625	down
TraesCS3B02G452500	1.05744	1.7451	1.87673	0.048813	0	0	3.18596e-23	-6.23389	down
TraesCS3B02G114500	5.74118	6.96038	7.83979	0	0	0.255183	3.69216e-26	-6.1954	down
TraesCS3A02G112900	15.463	13.4003	13.5123	0.160445	0.149638	0.193174	4.16732e-93	-6.19016	down
TraesCS6B02G423700	1.35262	2.78513	1.25737	0	0.070304	0	3.39835e-08	-6.13263	down
Triticum_aestivum_newGene_1722	4.08958	4.03064	2.18066	0.049449	0.053433	0	1.74787e-15	-6.12284	down
TraesCS3D02G033500	2.44582	2.081	1.94092	0	0	0.083236	4.04648e-39	-6.11721	down
TraesCS5A02G403900	1.88941	2.15319	2.28653	0	0.029247	0.030003	5.13609e-28	-6.10973	down
TraesCS3A02G113000	2.10634	1.83348	3.11978	0	0.081497	0	1.41457e-16	-6.07929	down
TraesCS5B02G371600	4.43174	3.5125	3.22086	0.041799	0.038984	0.039724	1.23176e-34	-6.06744	down
TraesCS7A02G251800	21.7207	21.847	19.3055	0.274891	0.390164	0.256301	8.94932e-142	-6.00021	down
TraesCS2A02G424800	254.877	270.51	258.454	4.75946	4.42085	2.67528	1.59369e-223	-5.98592	down
TraesCS6D02G062200	3.41063	2.85502	2.84589	0.077138	0.023981	0.024188	8.0151e-62	-5.93537	down
TraesCS6A02G094400	1.3989	1.35315	1.04374	0.01856	0.035578	0.008845	9.59421e-27	-5.83607	down
TraesCS5D02G232100	0.895547	0.623729	0.941674	0.033943	0	0	3.59546e-21	-5.81179	down
TraesCS6D02G295500	49.1629	46.4887	48.1359	1.01474	0.315384	1.09819	2.43825e-162	-5.79084	down
TraesCS2A02G176000	1.17881	0.960255	1.64421	0.047974	0.008948	0	5.33051e-20	-5.78843	down
TraesCS4A02G109900	1.57264	1.72534	1.8194	0.015687	0	0.060438	7.79585e-39	-5.75808	down
TraesCS3D02G033200	1.34528	1.33845	1.88189	0	0.07473	0	1.59185e-28	-5.69608	down
TraesCS2A02G031500	0.729192	0.835355	1.1363	0	0.03076	0.010589	6.97753e-24	-5.66243	down
TraesCS2B02G043600	6.76535	6.74072	6.84458	0.074239	0.222427	0.07154	8.8372e-116	-5.6376	down
TraesCS4B02G185200	5.92283	5.88595	5.16666	0.254415	0	0.056974	1.5731e-55	-5.62829	down
Triticum_aestivum_newGene_53425	1.52703	1.44181	1.46516	0	0	0.07662	2.3054e-15	-5.62228	down
TraesCS5A02G418400	2.40742	2.75078	2.09152	0.049382	0.069431	0	1.18195e-34	-5.60319	down
TraesCS2D02G276000	8.82909	8.01569	8.69654	0.167577	0.187258	0.053331	3.39461e-103	-5.60194	down
TraesCS7B02G139300	23.5025	20.333	25.0208	0.562133	0.242088	0.561833	4.60362e-122	-5.56196	down
TraesCS2D02G425200	171.122	165.097	165.375	4.21705	3.16259	2.86089	4.26265e-185	-5.54593	down
TraesCS7D02G249800	70.2902	67.8104	71.8297	1.55928	1.21246	1.61393	1.11723e-156	-5.50369	down
Triticum_aestivum_newGene_32041	1.85743	1.95263	1.27016	0	0	0.086541	1.6278e-24	-5.4996	down
TraesCS3B02G130500	7.89151	8.53378	8.62561	0.109236	0.187047	0.193174	2.94359e-60	-5.48731	down
TraesCS2B02G090300	11.569	13.38	11.9329	0.368743	0.178936	0.17767	1.33907e-65	-5.48264	down
TraesCS2B02G293600	10.8936	13.037	8.56029	0.313899	0.18025	0.139616	1.60085e-34	-5.48042	down
TraesCS5B02G059200	1.39884	1.67193	1.67435	0	0.058854	0.021673	3.94148e-25	-5.48008	down
TraesCS6A02G395800	2.53904	2.12579	2.22877	0.017249	0	0.099463	8.358e-26	-5.47027	down
TraesCS3D02G475100	6.86322	8.38221	8.87989	0.24124	0.218991	0.051636	1.07133e-75	-5.4231	down
TraesCS6A02G316200	125.921	119.866	119.289	2.93243	2.94559	2.29658	1.94393e-189	-5.41911	down
Triticum_aestivum_newGene_1695	2.23509	2.04925	1.41341	0.123419	0	0	3.82698e-30	-5.40511	down
TraesCS3A02G009000	4.02666	4.13552	4.42099	0.108474	0.050668	0.104423	2.91732e-64	-5.38977	down
TraesCS1B02G454200	1.56491	1.40685	1.50945	0	0.097168	0	2.10588e-30	-5.37201	down
TraesCS2A02G094100	0.923885	0.923812	0.691885	0	0.047201	0	4.72886e-19	-5.35707	down
TraesCS5D02G525300	3.09438	2.99432	3.24688	0.0642	0.132068	0	1.21802e-28	-5.33531	down
TraesCS3A02G011800	10.939	11.5363	10.8082	0.421718	0.177145	0.194255	5.12577e-66	-5.30481	down
TraesCSU02G179500	1.18282	1.08824	0.991689	0	0.065418	0	3.99348e-14	-5.29011	down
TraesCS5A02G153400	5.10539	4.64371	6.40471	0.23431	0.086643	0.044961	3.28983e-28	-5.28144	down
Triticum_aestivum_newGene_22781	4.55518	1.66435	1.86709	0	0.106441	0.088448	7.05408e-05	-5.26785	down
TraesCS2A02G569200	7.98244	8.64163	8.45963	0.063158	0.3684	0.162223	8.28263e-47	-5.25854	down
TraesCS2B02G121600	1.07029	1.00029	1.51951	0.015778	0.02978	0.037814	2.63629e-23	-5.24916	down
TraesCS4D02G206200	17.3138	15.046	16.3858	0.415492	0.339068	0.456132	5.82694e-101	-5.23906	down
TraesCS3B02G130300	22.0981	22.1286	24.7762	0.305654	0.946458	0.484586	6.36033e-98	-5.21991	down
TraesCS6B02G374000	1.38251	1.74531	1.93548	0	0.067927	0.056705	1.01324e-36	-5.20691	down
TraesCS3D02G352400	0.918455	1.17414	0.710085	0.06713	0	0	3.01787e-20	-5.18663	down
Triticum_aestivum_newGene_22780	31.2013	28.3909	30.8425	0.693882	0.877413	0.740403	4.41462e-148	-5.18355	down
TraesCS2D02G422800	181.49	183.557	146.011	3.98175	3.63353	4.11925	1.10979e-52	-5.16668	down
TraesCS3A02G480300	9.83821	10.0945	9.50977	0.121824	0.291148	0.340496	1.35197e-79	-5.16515	down
TraesCS1A02G056700	13.4334	15.6137	12.8617	0.053865	0.349986	0.667212	3.15381e-66	-5.16198	down
TraesCS2A02G334400	4.0805	5.39982	4.1846	0.189473	0	0.136874	1.74708e-32	-5.14866	down
TraesCS4D02G209000	1.42311	2.01478	1.78138	0.010596	0.192698	0.09217	1.4548e-18	-5.14795	down
TraesCS3D02G089100	3.96849	4.12181	4.18426	0.032726	0	0.281595	7.11981e-63	-5.13304	down
TraesCS4D02G089100	22.1186	20.0706	22.2623	0.74045	0.455709	0.699617	1.37062e-132	-5.12319	down
TraesCS3B02G131000	4.52865	6.31209	6.17878	0.130912	0.131245	0.137125	4.76788e-28	-5.12042	down
TraesCS2A02G424861	260.202	267.152	256.115	6.52309	5.69606	5.9236	5.75759e-222	-5.10724	down
TraesCS5D02G226000	0.375032	0.34975	0.350155	0	0.010125	0.010457	2.069e-14	-5.09032	down
Triticum_aestivum_newGene_26039	1.72448	1.88106	2.82746	0	0.045192	0.100012	2.28367e-15	-5.08384	down
TraesCS6A02G393500	4.60819	4.41399	3.76942	0.022147	0.08262	0.234646	5.40663e-53	-5.05775	down
TraesCS5D02G266000	9.88035	9.94882	11.3821	0.198222	0.466156	0.226279	1.11421e-77	-5.03226	down
TraesCS3A02G095900	210.012	205.375	189.826	5.80913	6.08916	5.94209	3.84877e-189	-5.02253	down
TraesCS1A02G422900	14.6036	14.3587	14.9724	0.503931	0.395271	0.422362	7.0817e-121	-4.98912	down
TraesCS1B02G433300	23.526	22.6198	21.1654	0.626842	0.767871	0.635312	6.22255e-94	-4.97578	down
TraesCS2D02G168600	30.2664	27.4769	34.2882	0.825467	1.23004	0.723176	8.65553e-130	-4.96755	down
TraesCS7D02G180200	86.585	83.2084	80.6354	2.8083	3.14642	1.72444	1.12324e-139	-4.96364	down
TraesCS6B02G346700	103.591	82.9895	95.5037	3.22918	2.3627	3.04282	1.08633e-110	-4.95443	down
TraesCS5B02G463500	6.64063	6.75533	5.98475	0.256095	0.073537	0.312191	3.89471e-53	-4.95175	down
Triticum_aestivum_newGene_29377	1.79123	1.02418	1.58027	0.128859	0	0	2.91303e-15	-4.94923	down
TraesCS7B02G437800	2.6062	2.62939	2.30524	0.049667	0.114363	0.047839	1.92617e-42	-4.94827	down
TraesCS7B02G063200	1.86687	2.51664	1.74611	0.055095	0.064577	0.068481	2.03493e-28	-4.92634	down
Triticum_aestivum_newGene_9496	2.63236	3.08581	2.21285	0	0.081549	0.167454	1.64115e-32	-4.90764	down
TraesCS4D02G186600	7.9109	6.71779	7.78016	0.176071	0.177746	0.33918	1.17732e-58	-4.9002	down
TraesCS5D02G292500	0.341323	0.498478	0.624772	0.029174	0.00907	0	3.3433e-14	-4.89916	down
TraesCS6B02G456600	19.9497	19.6972	19.1051	0.632928	0.396276	0.857198	1.1897e-114	-4.88687	down
TraesCS2A02G401600	12.6204	10.1488	9.98773	0.339652	0.234561	0.382991	3.14559e-79	-4.88486	down
TraesCS2D02G375300	4.30352	3.24835	3.15657	0.333346	0	0	1.21429e-43	-4.87169	down
TraesCS3A02G113100	16.1168	16.1961	16.9582	0.419916	0.955653	0.223321	5.61297e-81	-4.8631	down
TraesCS3A02G278000	2.38175	2.3919	3.32699	0	0.081713	0.732615	4.03237e-31	-4.85471	down
TraesCS5B02G265500	6.2448	5.65149	5.76322	0.16749	0.223604	0.18428	1.06452e-76	-4.84101	down
Triticum_aestivum_newGene_46900	1.29226	0.695776	1.93081	0.12002	0	0	2.88339e-06	-4.81488	down
TraesCS6A02G094200	7.33929	6.00755	6.4679	0.089034	0.221432	0.336072	1.35718e-55	-4.81106	down
TraesCS4B02G211700	22.9277	24.4819	24.3725	1.14349	0.697069	0.59869	2.78233e-95	-4.80671	down
TraesCS4B02G367500	53.6121	49.6215	57.3301	0.754813	2.46765	2.24667	4.7318e-100	-4.80412	down
Triticum_aestivum_newGene_35498	1.33158	2.09614	1.3175	0.057554	0.090151	0	3.55838e-20	-4.79754	down
TraesCS7A02G369500	160.114	167.914	169.942	7.00606	5.64302	4.56332	3.80408e-158	-4.79484	down
TraesCS3D02G517300	2.63545	2.76955	1.94804	0.10183	0.125995	0	2.50445e-24	-4.77186	down
TraesCS7A02G178300	18.9132	17.6138	19.5615	0.368039	0.85804	0.704233	6.68195e-72	-4.76508	down
TraesCS2B02G419600	14.6084	12.9343	13.8546	0.478242	0.586402	0.411282	2.57514e-88	-4.74266	down
TraesCS7D02G035600	2.68768	2.93049	2.15668	0.073935	0.027582	0.151448	7.80462e-28	-4.71525	down
TraesCS7B02G083500	17.0132	17.4325	15.1614	0.630615	0.55161	0.61889	8.27224e-86	-4.70537	down
TraesCS2B02G401300	12.2908	13.5622	14.1759	0.651605	0.513909	0.870849	4.515e-122	-4.6897	down
TraesCS6D02G106100	4.96312	5.30201	4.85142	0.046597	0.584744	0.035906	3.55421e-37	-4.68896	down
TraesCS2A02G096400	4.98956	5.48392	5.96757	0.028168	0.156837	0.39241	4.3159e-49	-4.68101	down
TraesCS1A02G285000	71.9409	78.3364	75.9921	2.92569	2.47585	3.11237	7.76079e-175	-4.67231	down
TraesCS4B02G231400	5.39897	4.16556	4.44029	0.255666	0.116162	0.140466	1.3194e-54	-4.66118	down
TraesCS5B02G132500	20.6267	19.7386	19.8983	1.00535	0.565258	0.757014	7.72189e-129	-4.63537	down
TraesCS7A02G073000	130.066	140.835	46.7285	9.07056	15.834	7.86099	5.64622e-13	-4.63282	down
TraesCS6D02G393700	24.7904	19.3323	24.5061	0.864415	1.02835	0.762391	2.16594e-68	-4.62675	down
TraesCS2D02G399000	16.0085	18.6301	16.2075	0.784736	0.355961	0.557077	2.84441e-88	-4.62359	down
TraesCS2D02G033200	5.04743	7.70413	7.79261	0.295924	0.223301	0.2559	7.96998e-25	-4.60613	down
TraesCS5B02G268100	8.6146	8.63603	8.83629	0.200995	0.452839	0.242811	2.08537e-63	-4.5998	down
TraesCS3A02G012000	21.4132	25.0608	19.3971	0.740069	0.554231	1.30176	4.85392e-68	-4.58508	down
TraesCS5B02G058800	1.37688	1.60743	1.25558	0	0.067071	0.081598	9.6428e-18	-4.56312	down
TraesCS6A02G116800	7.40028	7.63753	6.62323	0.453094	0.194437	0.18182	1.60126e-47	-4.56289	down
TraesCS2D02G380500	15.0503	14.8843	14.7712	0.520851	0.603854	0.688689	1.20519e-123	-4.56203	down
TraesCS5A02G383900	6.41469	5.40042	4.81774	0.070545	0.374585	0.220607	2.15424e-52	-4.55125	down
TraesCS4A02G418600	4.2477	3.90295	3.6685	0.314803	0.071553	0	8.79697e-13	-4.55119	down
TraesCS3D02G051000	12.8192	11.5863	7.60188	0.341147	0.388402	0.54753	2.33354e-19	-4.53749	down
TraesCS7D02G200000	1.25354	1.05466	1.4528	0.087952	0.052407	0	9.69866e-16	-4.53741	down
TraesCS6B02G268100	5.73384	6.1394	3.35239	0.181858	0.27977	0.14597	2.53873e-14	-4.53018	down
TraesCS3B02G580400	0.616755	0.651411	0.512493	0	0	0.06019	2.60469e-14	-4.50201	down
TraesCS7A02G363600	5.9588	6.32235	5.95626	0.282705	0.187845	0.2962	3.61941e-85	-4.49639	down
TraesCS3D02G475000	33.274	33.9633	35.1764	1.24661	1.22979	1.85875	1.26911e-114	-4.49617	down
TraesCSU02G137400	7.98047	8.49753	7.88056	0.211709	0.437661	0.368913	1.0033e-73	-4.49134	down
Triticum_aestivum_newGene_44364	2.66833	3.04222	3.89811	0.112287	0.118581	0.168325	2.04091e-30	-4.48397	down
TraesCS6B02G415100	4.18814	3.79694	4.8825	0.142643	0.130715	0.23964	1.15065e-62	-4.4754	down
TraesCS2D02G328600	2.60909	2.34413	3.47642	0	0.089996	0.232361	2.85831e-19	-4.47464	down
TraesCS2A02G031300	1.4589	2.31927	1.33823	0.12199	0.075624	0	5.86606e-12	-4.46594	down
TraesCS2A02G161500	28.6155	24.0185	28.1586	0.794121	1.40105	1.32377	4.60143e-110	-4.46097	down
TraesCS2B02G202300	0.920938	1.3648	0.750766	0.0589	0.046349	0.042468	1.43384e-10	-4.4598	down
TraesCS5A02G132400	0.854319	1.12686	1.16153	0.05065	0.020257	0.061575	3.60235e-29	-4.44636	down
TraesCS2A02G387700	4.6435	3.80915	2.87035	0	0.34838	0.210101	5.70586e-19	-4.43564	down
TraesCS1B02G367600	16.6079	3.38305	23.962	0.046732	7.2e-05	1.80961	0.00528221	-4.42049	down
TraesCS3B02G524800	16.3852	18	14.9332	0.401784	0.801646	0.989282	2.26006e-86	-4.4185	down
TraesCS4D02G329300	37.8765	39.5347	0.503952	1.29106	0.899947	1.77883	0.0175205	-4.41506	down
TraesCS4B02G304600	1.65792	2.10261	2.30532	0	0.181952	0.068618	9.12409e-15	-4.41412	down
Triticum_aestivum_newGene_7525	4.51925	4.94636	5.11924	0.380775	0.145408	0.116448	4.53747e-57	-4.39165	down
TraesCS1D02G311900	1.9784	1.33276	0.946811	0.084632	0.038094	0.043265	8.28135e-09	-4.38268	down
TraesCS1A02G056800	7.02308	9.90973	10.2944	0.390482	0.13412	0.714306	4.42095e-27	-4.38252	down
TraesCS3D02G024200	9.35968	8.67909	8.99058	0.453974	0.668486	0.0933	3.822e-57	-4.37051	down
TraesCS6D02G346400	6.21803	5.89725	6.79721	0.352474	0.298225	0.217649	4.02383e-83	-4.36968	down
TraesCSU02G069500	2.85432	2.14452	2.98899	0.170984	0.139664	0	9.72187e-20	-4.36475	down
TraesCS4A02G099000	132.52	120.467	123.85	6.73007	5.69438	5.18431	2.25076e-144	-4.35498	down
TraesCS5A02G257700	4.2561	3.7089	4.8331	0.267524	0.218163	0.086586	1.42408e-31	-4.3467	down
Triticum_aestivum_newGene_52703	26.5838	26.0606	26.4049	1.43862	1.39902	0.867334	8.84933e-84	-4.34134	down
TraesCS6A02G363200	1.28356	1.56679	1.57194	0.074839	0.059827	0.051489	5.71169e-34	-4.33419	down
TraesCS2A02G375100	0.823216	1.1345	1.14935	0	0.091566	0.044974	9.3318e-15	-4.32893	down
TraesCS7B02G082900	1.68597	2.11083	1.34403	0	0.091221	0.125822	2.2373e-17	-4.32196	down
TraesCS7A02G242200	132.947	131.464	129.691	6.12349	6.59834	6.16113	2.12193e-181	-4.3208	down
TraesCS7A02G544900	0.525535	0.395809	0.590009	0.026957	0	0.039607	1.71022e-13	-4.31997	down
TraesCS5B02G374700	2.77837	1.62385	3.37354	0.336893	0	0.023862	2.36688e-09	-4.31714	down
TraesCS7B02G130900	14.8562	15.0706	15.7598	0.963081	0.464146	0.762862	4.1569e-76	-4.30985	down
TraesCS5D02G522300	1.3145	1.3933	1.09406	0.049434	0.120672	0	4.20384e-17	-4.30123	down
TraesCS2A02G277100	6.34708	8.33731	7.60516	0.713613	0.299334	0.632509	5.93388e-69	-4.28594	down
TraesCS2B02G187500	9.14578	10.3068	10.2669	0.546074	0.29143	0.600614	1.3405e-65	-4.27508	down
TraesCS1D02G411600	3.76728	2.72239	4.57664	0.368481	0	0.203138	1.41379e-25	-4.26167	down
TraesCS1A02G300900	2.84957	3.25467	2.51852	0.21807	0.151689	0.026168	1.15238e-28	-4.26039	down
TraesCS2D02G211100	1.52382	1.6561	1.99806	0.199784	0.058662	0	1.36448e-23	-4.25999	down
TraesCS1D02G382900	36.2808	20.2567	38.6626	2.25955	1.50302	1.35649	1.84549e-11	-4.24879	down
TraesCS5D02G525700	26.0229	24.6698	25.396	1.02342	1.64328	1.15871	8.81185e-98	-4.24799	down
TraesCS1B02G119800	30.476	5.72486	17.9613	1.16084	1.43245	0.618703	0.00426912	-4.23975	down
TraesCS1B02G317500	6.6693	7.32936	5.81412	0.450314	0.234761	0.298274	5.6742e-46	-4.23229	down
TraesCS3B02G131300	3.39113	5.44578	5.6251	0.480704	0.047667	0.143028	1.47632e-15	-4.22693	down
TraesCS1B02G451100	225.1	229.822	218.189	11.4217	13.0221	10.3864	7.03093e-164	-4.21352	down
TraesCS2A02G033700	8.13991	8.08914	8.16372	0.442031	0.365277	0.459574	9.84131e-86	-4.1963	down
TraesCS4B02G092500	12.34	10.5072	9.0345	0.514162	0.905923	0.134247	2.16524e-21	-4.19226	down
TraesCS6A02G410800	3.93783	3.92394	5.20546	0.320106	0.165457	0.171333	7.68611e-36	-4.19159	down
TraesCS1B02G396000	21.6382	25.283	22.037	1.04374	1.05531	1.28969	1.58492e-108	-4.18932	down
TraesCS2A02G196400	10.606	9.14419	10.5828	0.382498	0.466648	0.74208	2.38391e-80	-4.18585	down
TraesCS3B02G524700	31.2193	30.3592	29.9571	1.33898	1.81548	1.71589	2.4722e-100	-4.17014	down
TraesCS1A02G211500	25.0323	24.962	23.6829	1.46602	1.1259	1.34017	5.32385e-108	-4.16586	down
TraesCS2D02G543600	1.48475	2.96041	3.14636	0	0.272027	0.09933	2.22363e-08	-4.16576	down
TraesCS2B02G601300	0.826619	0.815649	0.731389	0.020925	0.058678	0.020155	3.21613e-13	-4.15481	down
TraesCS5D02G021300	7.8675	8.02652	7.77683	0.226557	0.61479	0.433793	4.68471e-66	-4.13693	down
TraesCS2A02G075000	17.3417	18.0167	18.5375	1.11012	0.56646	1.23404	7.17631e-85	-4.13658	down
TraesCS1D02G284000	78.5272	71.2202	71.7589	4.1823	3.73236	4.11649	2.28302e-148	-4.13587	down
TraesCS7A02G167800	0.652732	0.837624	0.577043	0.017443	0.037255	0.038475	2.34286e-12	-4.13242	down
TraesCS5A02G535500	5.40496	4.98296	5.19597	0.196291	0.124255	0.506885	5.19313e-22	-4.11849	down
TraesCS7D02G495400	37.9564	54.1056	45.013	3.17953	2.2131	2.16715	4.25689e-35	-4.11499	down
TraesCS5D02G464700	27.9481	38.2813	28.5537	1.02052	1.60642	2.6034	2.46661e-33	-4.11261	down
Triticum_aestivum_newGene_50268	8.14505	8.96269	9.371	0.365269	0.300383	0.801237	2.95583e-85	-4.10929	down
Triticum_aestivum_newGene_12375	0.637414	0.77398	0.927024	0.061652	0	0.059982	4.64639e-13	-4.10377	down
TraesCS3D02G273600	1.4583	0.955873	1.3846	0.214966	0.156603	0	8.44811e-26	-4.1025	down
TraesCS7A02G134200	2.05158	2.61796	2.42042	0.116534	0.133688	0.117496	4.87163e-51	-4.0913	down
TraesCS6A02G310300	3.78604	4.44104	3.66677	0.346418	0.208507	0.104532	2.11368e-40	-4.06803	down
TraesCS1D02G306200	1.1732	1.54449	1.23748	0.134072	0.024006	0.060937	3.70463e-16	-4.06413	down
Triticum_aestivum_newGene_8719	33.5743	41.4949	44.4868	2.03029	1.96643	3.14264	3.12805e-44	-4.06283	down
TraesCS6D02G273900	7.09267	4.83795	7.03229	0.243077	0.440128	0.33721	8.05586e-24	-4.05857	down
TraesCS6A02G292300	1.41488	1.10965	1.23877	0.149263	0.025086	0.018184	1.64104e-18	-4.05569	down
TraesCS1D02G100900	4.14044	3.2064	3.19197	0.139192	0.333111	0.110464	7.73119e-30	-4.05323	down
TraesCSU02G246000	7.56464	2.03082	8.53488	0.481193	0.258211	0.259702	0.000526038	-4.053	down
TraesCS2D02G509500	1.4193	1.62928	1.12934	0.069985	0.132633	0.033451	2.27573e-25	-4.04346	down
TraesCS5D02G357800	0.593727	0.488721	0.625936	0.059361	0	0.034763	4.09853e-15	-4.03524	down
TraesCS7A02G010400	0.663706	0.599789	0.642336	0.012435	0.040011	0.041921	3.5776e-15	-4.02353	down
TraesCS2B02G347600	1.52391	1.86102	2.66975	0	0.34079	0	3.80534e-10	-4.02027	down
TraesCS3B02G131200	2.60965	3.96596	4.01861	0.285842	0.247679	0.061456	7.38545e-19	-4.00945	down
TraesCS1A02G098800	2.2684	1.82336	2.44063	0.171677	0.109168	0.082429	1.11314e-19	-4.00741	down
TraesCS6A02G001500	0.973759	0.890691	0.634558	0	0.049749	0.082096	4.85878e-13	-4.00101	down
TraesCS7B02G396600	1.1348	1.34102	1.28675	0.077383	0.060009	0.078455	1.99007e-33	-3.99328	down
TraesCS3A02G008900	0.620135	0.77995	0.628921	0	0.107751	0.009155	7.60464e-12	-3.97188	down
TraesCS4D02G350300	79.1744	74.7045	75.7219	4.34658	4.75907	5.03189	8.77185e-111	-3.96065	down
TraesCS4A02G115400	5.98194	7.50621	6.70552	0.430375	0.368896	0.424996	5.23283e-52	-3.95481	down
TraesCS2D02G081400	39.4744	37.7	35.9098	2.90696	1.5794	2.59648	9.06715e-110	-3.94848	down
TraesCS5B02G451700	10.501	12.805	12.4326	1.41355	0.653101	0.277684	6.35516e-78	-3.92957	down
TraesCS7D02G232600	5.34579	6.50112	6.90505	0.610889	0.179272	0.372421	7.42039e-38	-3.92956	down
TraesCS2A02G579500	2.96544	2.66346	2.75544	0.374811	0	0.130265	3.27143e-15	-3.92717	down
Triticum_aestivum_newGene_47100	2.79286	1.9342	0.819588	0.121879	0.10842	0.094213	0.000242399	-3.92161	down
TraesCS7D02G270600	7.45866	6.33389	8.04491	0.316667	0.586375	0.442683	1.39111e-57	-3.91385	down
TraesCS7B02G259000	54.6842	44.3738	54.5463	4.1133	2.92517	2.73988	1.66332e-72	-3.90756	down
TraesCS3A02G348300	1.32696	1.75978	1.19901	0.021608	0.127701	0.104064	2.13262e-18	-3.90145	down
TraesCS7D02G353800	39.1018	32.6586	34.8897	2.40585	2.36639	2.05785	6.05061e-83	-3.89979	down
TraesCS2B02G294500	44.1077	45.8392	44.5679	3.02014	2.62515	2.73385	6.51847e-116	-3.89584	down
TraesCS2A02G204800	190.5	186.425	193.417	11.9424	12.9011	12.1936	4.0855e-139	-3.88583	down
TraesCS7D02G442500	4.52882	6.25767	5.84565	0.334258	0.442219	0.290012	4.92458e-37	-3.87673	down
TraesCS7A02G545000	0.687186	0.499339	0.34089	0.024084	0.018718	0.046292	5.69751e-09	-3.87428	down
TraesCS1A02G099200	2.23899	1.98479	2.45709	0.201151	0.118076	0.091579	8.92795e-17	-3.87396	down
TraesCS3B02G023300	7.05525	7.36679	6.20128	0.440896	0.488414	0.379733	1.03359e-41	-3.87389	down
TraesCS3D02G114700	10.8949	8.41248	10.9043	0.645729	0.58331	0.721963	3.37814e-45	-3.85954	down
TraesCS3D02G114800	2.45011	2.14543	1.5708	0.082901	0.272885	0.02013	1.29091e-14	-3.84603	down
TraesCS7B02G149200	131.103	129.518	132.825	8.60813	9.41519	9.18192	1.29209e-157	-3.84598	down
TraesCS2A02G156800	141.807	145.709	145.62	9.54652	9.96962	9.40467	2.46787e-120	-3.84124	down
TraesCS3B02G308100	0.612004	0.952883	0.554022	0.051927	0	0.03988	8.27617e-08	-3.83862	down
TraesCS4B02G092400	1.95122	3.46683	3.10717	0.119634	0.214222	0.144021	5.23105e-15	-3.8314	down
TraesCS7D02G356300	19.522	21.1842	17.2044	1.80801	0.98766	1.12592	1.15886e-35	-3.80898	down
TraesCS5B02G379900	1.796	2.60036	2.36766	0.213633	0.109676	0.125324	3.97989e-27	-3.80174	down
TraesCS4B02G172200	3.97831	4.59149	2.72615	0.536885	0.167712	0.129677	8.15908e-27	-3.79901	down
TraesCS4A02G346100	3.30943	2.59554	3.03759	0.189651	0.184827	0.223384	1.32247e-30	-3.79839	down
TraesCS5A02G321000	2.36941	2.19517	2.3398	0.203824	0.179386	0.058046	4.06733e-25	-3.79809	down
TraesCSU02G115000	4.73187	3.26987	4.74731	0.358104	0.221108	0.271048	7.59e-24	-3.78412	down
TraesCS1A02G387600	7.67739	6.58374	7.4014	0.606538	0.671549	0.22283	5.25109e-62	-3.78011	down
TraesCS6A02G375100	1.07719	0.931017	0.692892	0.047882	0	0.115684	7.1476e-12	-3.77994	down
TraesCS6A02G116900	10.605	10.4753	9.61911	0.291215	0.798173	1.03026	9.66415e-48	-3.77306	down
TraesCS1D02G294000	2.85855	2.49098	2.13344	0.03951	0.331289	0.12623	5.52356e-24	-3.7729	down
Triticum_aestivum_newGene_19384	9.38096	9.36574	10.3532	0.528923	0.628609	0.890194	4.85877e-74	-3.76628	down
TraesCS5B02G546500	1.24262	1.03791	1.56228	0	0.258811	0	2.77043e-13	-3.76479	down
TraesCS5D02G311300	31.4412	31.2824	30.4385	2.50609	2.85492	2.65928	3.63625e-111	-3.76207	down
TraesCS1B02G294300	38.5993	37.4497	38.3486	2.56766	2.94718	2.57166	4.23928e-108	-3.76206	down
TraesCS3D02G353700	8.54737	6.99786	7.44572	0.446926	0.84381	0.213713	1.25051e-34	-3.75775	down
TraesCS5B02G490900	34.8847	36.78	40.5062	2.51888	3.23889	2.19515	1.27789e-60	-3.74748	down
TraesCS6D02G106200	8.03769	7.56016	8.50383	0.749085	0.516469	0.427207	6.55804e-41	-3.74576	down
TraesCS6A02G351100	0.897757	1.26569	1.76372	0.092571	0.08053	0.063979	2.76613e-21	-3.74468	down
TraesCS5A02G304400	30.4434	33.234	31.7766	6.48737	6.90034	6.51373	1.49791e-108	-3.74054	down
TraesCS3A02G241000	4.70707	5.03509	5.22684	0.130556	0.314175	0.414204	8.4482e-46	-3.74004	down
Triticum_aestivum_newGene_82	1.68637	1.57457	0.904698	0.065627	0.098588	0.121841	1.64308e-10	-3.73575	down
TraesCS6D02G296400	1.36417	2.12291	1.48884	0.052239	0.177483	0.104753	4.13144e-15	-3.73295	down
TraesCS2D02G543500	4.99121	6.394	5.80696	0.234552	0.524249	0.429819	5.87842e-27	-3.72657	down
TraesCS5D02G357600	582.191	639.933	610.61	40.4783	42.1025	45.0993	2.16401e-155	-3.72157	down
TraesCS5D02G276300	1.13701	1.51232	2.34406	0.107474	0.142693	0.084502	7.86628e-08	-3.72075	down
Triticum_aestivum_newGene_1108	21.6541	21.5685	22.5085	3.74441	1.03073	0	6.8675e-64	-3.71967	down
Triticum_aestivum_newGene_24344	2.3634	2.24112	2.5319	0	0.1057	0.368788	2.57855e-12	-3.71485	down
TraesCS5D02G156800	1.3991	1.90761	1.86886	0.172588	0.092507	0.047769	4.19352e-11	-3.70829	down
TraesCS4A02G033500	161.735	166.741	183.946	17.5221	12.3556	9.74131	1.85605e-119	-3.70735	down
TraesCS3B02G023000	42.5119	44.8884	48.8518	4.62584	3.27593	5.21777	2.6891e-88	-3.70525	down
TraesCS6B02G122800	2.07251	1.47085	1.48313	0.273605	0	0.085485	1.00783e-13	-3.70006	down
TraesCS7B02G265900	0.955861	1.16355	0.948763	0.067087	0.109405	0.036432	7.56294e-15	-3.69489	down
TraesCS5A02G527100	6.133	6.79223	4.94879	0.641573	0.34704	0.280775	3.91252e-35	-3.6944	down
TraesCS5B02G013700	4.57241	4.64527	4.89773	0.412621	0.365544	0.277881	7.13159e-47	-3.67562	down
TraesCS5B02G454700	20.643	15.26	17.6284	1.4146	0.943804	1.33757	1.28287e-23	-3.67337	down
TraesCS6D02G322300	9.22818	9.14427	11.3785	0.513356	0.926038	0.707802	9.19297e-44	-3.67279	down
TraesCS4B02G194400	0.951929	1.13017	1.15647	0.069708	0.081049	0.050357	2.03654e-15	-3.67241	down
TraesCS4D02G191600	7.00633	6.52343	5.256	0.278684	0.785425	0.334937	2.83823e-39	-3.6715	down
Triticum_aestivum_newGene_37744	4.85054	4.52405	3.56846	0.353289	0.256348	0.354016	2.541e-29	-3.66536	down
TraesCS1B02G367800	14.6547	14.1391	13.0578	1.04599	1.32622	0.643035	1.07775e-68	-3.65964	down
TraesCS7D02G241100	138.937	146.44	142.742	10.9617	12.4883	10.0274	1.39459e-143	-3.65607	down
TraesCS1B02G052500	1.00458	0.853796	0.858621	0.03978	0.089537	0.057474	4.36093e-13	-3.65588	down
TraesCS7D02G086900	5.94763	6.17646	6.61423	0.527996	0.47198	0.458816	9.45129e-60	-3.64895	down
TraesCS4A02G213500	1.21179	0.933492	1.64004	0	0.212556	0.06251	2.26716e-10	-3.63966	down
TraesCS4A02G405800	11.7494	10.1272	12.9325	1.21725	0.812677	0.703802	1.39524e-67	-3.63754	down
TraesCS2D02G073700	9.93874	14.5519	10.6608	0.857938	1.16253	0.429008	1.58944e-46	-3.63463	down
TraesCS5A02G478200	7.12115	8.56498	9.86301	0.280895	0.230064	1.45723	4.24261e-23	-3.62946	down
TraesCS3D02G351900	0.95277	0.832106	1.03134	0.066799	0.037006	0.107041	1.29371e-17	-3.62766	down
TraesCS3D02G401400	15.4475	15.7242	15.7303	1.34535	1.28908	0.999146	6.15517e-73	-3.62689	down
TraesCS1D02G039300	6.96192	6.45658	5.4054	0.536788	0.320375	0.597716	3.4923e-55	-3.62509	down
TraesCS5B02G312800	3.95786	4.22349	4.72052	0.438381	0.314777	0.301965	2.42179e-25	-3.60802	down
TraesCS7D02G418600	6.83079	8.7827	9.19903	0.606355	0.497293	0.727006	7.04433e-41	-3.60416	down
Triticum_aestivum_newGene_44444	10.5278	9.09919	8.03038	0.411157	1.12019	0.541087	2.1676e-19	-3.60298	down
TraesCS5D02G140600	38.466	38.8059	39.4955	2.4337	3.62774	3.17574	7.00404e-107	-3.60069	down
TraesCS5B02G152400	3.89582	3.31386	2.94937	0.417804	0.273405	0.053681	6.94946e-16	-3.60032	down
TraesCS1B02G367700	45.3819	44.4815	49.8165	3.51242	3.96591	3.57751	8.00757e-90	-3.59983	down
TraesCS2D02G183400	3.254	3.2237	2.56241	0.13297	0.323102	0.252867	3.79234e-48	-3.59884	down
TraesCS1D02G106700	18.7218	20.6498	17.5837	1.28007	1.17308	2.0446	8.89917e-71	-3.59559	down
TraesCS4B02G220000	30.2518	32.5866	28.6124	1.98584	2.56368	2.54204	5.69107e-73	-3.59403	down
TraesCS2D02G598200	0.733822	0.46809	0.520155	0.071725	0.058532	0	1.77284e-13	-3.58971	down
TraesCS2A02G373200	1.66565	2.1599	1.59838	0.215375	0.134306	0.011568	5.51483e-27	-3.57779	down
TraesCS6D02G236600	1.49609	1.27588	1.57937	0.09735	0.081074	0.087301	9.4998e-23	-3.57627	down
TraesCS6D02G238200	8.05003	6.91172	8.28324	0.931935	0.688671	0.613768	8.56249e-45	-3.57121	down
TraesCS3B02G408500	23.5372	21.6381	20.642	1.73508	1.56527	1.99337	2.95385e-57	-3.56788	down
TraesCS2D02G104300	51.2933	52.2711	53.6674	3.89589	4.0663	4.76254	5.07473e-113	-3.56754	down
TraesCS1D02G428200	326.668	335.485	323.37	27.5957	26.2686	26.0824	7.6222e-127	-3.56465	down
TraesCS6D02G288700	1.19397	0.7855	0.978772	0.084753	0.087857	0.060354	1.15402e-14	-3.559	down
TraesCS5B02G427000	1.10732	1.0571	0.953918	0.145159	0.089126	0.0058	2.78989e-12	-3.54874	down
TraesCS3B02G155900	0.809642	0.901351	0.89437	0.114747	0.061697	0.034969	3.56372e-15	-3.54399	down
TraesCS4D02G334100	3.29955	2.21585	2.51336	0.180385	0.326588	0.083079	1.34648e-19	-3.54054	down
TraesCS7D02G495600	20.7478	18.6368	20.2961	1.62401	1.54552	1.85715	5.30724e-49	-3.54024	down
Triticum_aestivum_newGene_43953	3.40842	3.57394	2.87711	0.060935	0.416336	0.328908	2.12449e-20	-3.5336	down
TraesCS1A02G180000	9.7145	12.2101	10.9673	0.97062	0.425843	1.28827	3.23253e-37	-3.53321	down
TraesCSU02G253900	23.6049	21.9895	23.9477	2.1875	1.61665	1.94434	4.09126e-73	-3.53186	down
TraesCS7A02G232500	17.3203	16.7083	17.8523	1.72576	0.878239	1.64386	9.69392e-54	-3.5306	down
TraesCS4D02G061600	5.00837	4.55382	3.63249	0.236079	0.34178	0.508094	2.91317e-33	-3.5278	down
TraesCS4B02G299600	63.2321	61.0759	63.6572	5.29544	5.67661	5.01082	1.17503e-92	-3.5223	down
TraesCS6D02G379200	12.4345	11.6476	9.24328	1.08851	0.854326	0.857511	1.56714e-39	-3.50203	down
TraesCS4B02G092200	23.3335	27.6825	24.8012	1.69781	2.47553	2.21162	2.12309e-76	-3.5001	down
TraesCS7B02G064000	1.85177	1.3787	2.07392	0.325241	0.072805	0.039137	1.28307e-16	-3.49925	down
TraesCS4B02G212300	5.91778	6.94378	4.50182	0.564901	0.476061	0.390844	4.87135e-20	-3.49646	down
TraesCS2A02G295400	1.54783	1.3036	1.85127	0.135928	0.150734	0.09097	6.42112e-21	-3.49549	down
TraesCS2B02G402800	0.689863	0.732224	0.683332	0.157283	0	0.01311	2.63975e-11	-3.49268	down
TraesCS7B02G084000	65.5277	63.9012	63.4892	5.54207	5.30877	5.55733	6.85693e-79	-3.49173	down
TraesCS3D02G253500	33.4295	28.6392	29.9169	1.16606	6.27625	0.169489	5.74987e-56	-3.48653	down
TraesCS1B02G273700	5.58578	7.09954	5.95745	0.180099	0.988232	0.384158	3.71062e-29	-3.48354	down
TraesCS3B02G023100	2.36897	2.31581	2.53043	0.266562	0.448989	0.208529	1.06298e-19	-3.48116	down
TraesCS3D02G064800	2.8823	2.44832	3.20426	0.201451	0.240076	0.264469	2.17695e-28	-3.48098	down
TraesCS2A02G582000	0.360724	0.432704	0.631332	0	0.097975	0.016669	2.03333e-08	-3.47889	down
TraesCS7A02G484700	13.8873	17.5622	15.7618	1.58856	1.17709	1.23779	2.87819e-48	-3.47869	down
TraesCS2B02G396000	0.92327	1.2456	1.03157	0.136065	0.084815	0.044501	1.23358e-12	-3.47655	down
TraesCS1A02G340100	2.12216	1.51096	1.80762	0.138598	0.190882	0.116911	2.78233e-30	-3.47436	down
Triticum_aestivum_newGene_5160	1.62699	0.895965	1.10428	0.070678	0.168198	0.043192	1.11456e-08	-3.47431	down
TraesCS7B02G103900	7.92383	7.35924	8.52351	0.79897	0.52861	0.727574	2.95353e-45	-3.46922	down
TraesCS6D02G362200	3.58033	2.64295	3.0352	0.212774	0.226026	0.355615	1.96955e-34	-3.46487	down
TraesCS7D02G151000	11.2389	8.27717	8.33414	0.602622	0.580088	0.876734	9.27493e-31	-3.45981	down
TraesCS6B02G374100	22.9697	21.1351	23.0004	1.84939	2.35588	1.6446	3.28128e-63	-3.45568	down
TraesCS3A02G011900	9.87113	9.23405	9.49481	1.49858	0.322355	0.634281	2.51679e-34	-3.45557	down
TraesCS4A02G076200	0.86636	0.627561	0.743958	0.093083	0	0.102304	7.01565e-13	-3.45478	down
TraesCS6B02G433700	5.84889	7.75184	6.60067	0.697293	0.553934	0.492304	6.76924e-38	-3.45327	down
TraesCS3D02G353900	5.51661	3.68228	4.23346	0.419027	0.160062	0.54011	4.84927e-22	-3.4443	down
TraesCS3B02G578600	3.73584	2.95544	3.22494	0.218445	0.165061	0.486689	1.74674e-25	-3.43588	down
TraesCS1A02G298600	7.16113	7.54932	6.86212	0.778606	0.552509	0.590762	3.01667e-53	-3.42169	down
Triticum_aestivum_newGene_44653	1.54794	1.83297	4.74972	0.349143	0	0.380459	0.0201666	-3.41568	down
TraesCS2B02G358100	0.809088	0.618645	0.711612	0.039158	0.08984	0.054689	2.41713e-10	-3.40948	down
TraesCS2D02G357400	2.08612	2.24482	1.96142	0.165397	0.301911	0.09068	4.1763e-28	-3.40901	down
TraesCS6A02G255400	1.45261	1.73221	1.9537	0.127763	0.125814	0.135254	1.72201e-19	-3.4066	down
TraesCS1A02G340300	0.96282	0.846055	0.905037	0.109654	0.074933	0.044441	5.68294e-15	-3.40585	down
TraesCS5D02G479400	34.5611	35.0337	48.0526	4.09057	3.89804	2.74314	2.06489e-20	-3.40578	down
TraesCS2A02G299400	1.2988	0.949238	1.32726	0.15093	0.075074	0.089313	2.49566e-21	-3.40245	down
TraesCS5D02G404900	10.7268	7.3658	9.80497	0.738895	0.921748	0.855275	2.74369e-24	-3.40162	down
TraesCS1D02G342100	23.1038	21.0917	22.3452	2.23134	1.7472	2.04906	1.50611e-86	-3.40079	down
TraesCS5D02G532200	29.9405	29.5278	29.752	2.72957	2.72565	2.55215	1.13443e-73	-3.40043	down
TraesCS2D02G204400	43.1175	42.6926	46.0203	3.42958	4.74963	3.82459	7.72543e-90	-3.39702	down
TraesCS6D02G117700	8.30229	7.68165	6.84671	0.752437	0.627945	0.694759	1.1437e-48	-3.39191	down
TraesCS1B02G481300	67.1788	63.1911	59.0771	4.14798	5.94115	2.82227	2.23445e-79	-3.38744	down
Triticum_aestivum_newGene_26043	4.52245	5.13461	3.5695	0.453816	0.46862	0.226126	2.10362e-18	-3.38708	down
TraesCS2D02G292400	2.89261	1.58626	2.39522	0.5034	0	0.088158	4.90394e-09	-3.38691	down
TraesCS7D02G356100	3.70684	3.2504	3.949	0.410126	0.142717	0.383451	8.9854e-26	-3.3863	down
TraesCS3A02G481500	22.215	22.7507	22.2242	1.80221	2.16944	2.1814	6.90265e-67	-3.38592	down
TraesCS7D02G050500	10.1814	11.3002	9.98847	0.975604	1.24628	0.809026	1.73953e-53	-3.38454	down
TraesCS3D02G451600	9.64073	8.55656	9.95531	1.12811	1.02122	0.65516	5.44898e-83	-3.38272	down
TraesCS2A02G384100	13.4295	14.9083	15.3214	1.45063	1.29069	1.29893	1.19146e-82	-3.37918	down
TraesCS1D02G411300	800.146	819.36	817.1	75.5203	74.144	75.6071	1.47414e-166	-3.37613	down
TraesCS5A02G297400	1.59719	2.50862	1.8323	0.175023	0.306099	0.045038	8.21119e-14	-3.37567	down
TraesCS5A02G031700	4.42358	4.6001	4.35578	0.496936	0.461318	0.273125	1.19826e-47	-3.37356	down
TraesCS7B02G024500	5.61464	5.00443	4.69663	0.490739	0.532711	0.382611	1.98093e-44	-3.37201	down
TraesCS5B02G063600	2.2728	1.77842	1.20536	0.150679	0.115997	0.212988	1.26657e-09	-3.36119	down
TraesCS1A02G375600	34.3628	58.1294	70.2077	5.05385	4.96413	5.55208	8.93746e-07	-3.36072	down
TraesCS7A02G507200	11.3852	9.43194	10.0635	1.32892	0.756032	0.77647	1.06376e-44	-3.36025	down
Triticum_aestivum_newGene_10479	0.557354	0.69214	1.10652	0.076798	0.064635	0.029668	6.01806e-08	-3.35501	down
Triticum_aestivum_newGene_1111	11.1039	9.97735	5.8365	0	1.17217	1.34048	5.78145e-09	-3.35495	down
TraesCS5A02G174700	2.85325	3.30762	2.0668	0.118208	0.450141	0.173035	8.49462e-15	-3.34922	down
TraesCS2A02G104600	37.9258	36.1526	38.5676	3.74348	3.27386	3.60867	3.76502e-93	-3.34601	down
TraesCS5B02G035500	0.789393	0.746531	0.764352	0.104887	0.085268	0.01594	1.45938e-11	-3.34587	down
TraesCS1B02G352400	31.9355	31.6249	31.2865	2.79296	2.70823	3.46227	1.27609e-91	-3.34382	down
Triticum_aestivum_newGene_4687	1.76732	3.0334	1.35591	0.189157	0.10369	0.203851	2.58278e-15	-3.34118	down
TraesCS6D02G199500	57.2107	49.7188	48.6923	5.21724	4.75394	4.73216	4.2931e-80	-3.33912	down
TraesCS3B02G010200	14.2303	13.4637	12.406	1.13536	0.848814	0.223239	1.45115e-44	-3.3384	down
TraesCS1B02G440500	3.38214	2.67463	2.03677	0.141351	0.430991	0.17887	7.95511e-13	-3.33384	down
TraesCS6B02G398200	1.91589	2.06543	3.00177	0.150798	0.105462	0.345896	5.76091e-32	-3.33269	down
TraesCS1B02G439300	0.56413	0.427382	0.480211	0	0	0.138437	1.51216e-12	-3.33133	down
TraesCS5A02G379900	2.7665	2.11186	1.08468	0.29488	0.146065	0.092782	3.0862e-05	-3.33125	down
TraesCS4A02G391100	7.61454	7.74103	8.11443	0.766048	0.89927	0.500127	2.09528e-57	-3.32921	down
TraesCS2D02G162600	125.601	133.445	135.226	11.6997	12.7726	13.2422	3.31646e-92	-3.32655	down
TraesCS7B02G168300	6.63932	6.37001	6.36831	0.51335	0.651754	0.677994	7.7214e-50	-3.3259	down
TraesCS1B02G119600	37.2975	41.8869	36.7341	4.88124	3.62281	2.76018	2.83546e-79	-3.3223	down
TraesCS2D02G025700	0.524491	0.45961	0.503065	0.033614	0.070511	0.032053	6.56738e-14	-3.3192	down
TraesCS4B02G194000	32.5109	33.1105	34.8483	3.30515	3.16808	3.18325	7.45359e-87	-3.31886	down
TraesCS7A02G426900	64.3716	61.156	63.6049	5.67584	6.18901	6.8282	5.08758e-86	-3.31853	down
TraesCS4D02G098600	12.985	12.7963	11.9867	0.779936	1.82663	1.04031	9.29612e-53	-3.31216	down
TraesCS7B02G472600	2.32273	2.64485	2.1291	0.307939	0.084648	0.27535	8.36966e-15	-3.30759	down
Triticum_aestivum_newGene_41648	40.9273	40.3396	37.9554	4.31507	4.32264	2.92473	4.91236e-72	-3.30484	down
TraesCS7D02G419100	3.35216	4.81098	2.69474	0.200422	0.42723	0.384418	4.46185e-10	-3.30449	down
TraesCSU02G209800	5.36571	1.29306	1.82112	0.377964	0.349753	0.09167	0.0375597	-3.30007	down
TraesCS2D02G204700	36.6053	33.1202	35.7679	3.36203	3.59641	3.2928	2.57984e-87	-3.2973	down
TraesCSU02G036400	8.0658	7.02704	6.24331	0.742085	0.925432	0.401835	7.30133e-43	-3.29452	down
TraesCS7B02G084100	4.86148	4.67704	6.35626	0.462231	0.422416	0.599977	1.24285e-15	-3.2908	down
TraesCS5D02G441800	19.7858	17.3823	17.0238	2.18775	1.54912	1.55442	5.85755e-52	-3.289	down
TraesCS7B02G347100	8.47351	6.38735	5.61154	0.535015	0.740324	0.772271	3.09716e-17	-3.28843	down
TraesCS6B02G092800	1.89654	4.93995	2.4304	0.169146	0.228177	0.382713	0.000227119	-3.28643	down
TraesCS2D02G107400	2.14003	2.71951	2.85685	0	0.366473	0.339009	7.45621e-20	-3.28284	down
TraesCS3B02G483500	61.1247	62.032	56.3973	6.20955	5.51045	6.42764	5.99822e-93	-3.28051	down
TraesCS2A02G090600	4.93567	4.78423	4.83126	0.42439	0.670585	0.333582	4.2705e-43	-3.27935	down
TraesCS3B02G247200	2.33474	1.83694	1.80253	0.205406	0.228261	0.110638	2.29233e-17	-3.27876	down
Triticum_aestivum_newGene_8720	31.1681	26.4602	29.9811	2.79706	2.30147	3.56665	5.81408e-72	-3.2767	down
TraesCS2A02G533100	1.45384	1.26767	1.95374	0.034902	0.08609	0.312854	9.71413e-10	-3.27475	down
Triticum_aestivum_newGene_33893	1.46934	1.14376	1.03535	0.057945	0.035079	0.265449	7.12977e-11	-3.27173	down
TraesCS7D02G455200	2.12575	1.35222	1.50455	0.151451	0.220703	0.113936	1.35195e-13	-3.27152	down
Triticum_aestivum_newGene_9158	0.976341	0.891553	1.29574	0.064825	0	0.238921	2.26483e-09	-3.27121	down
Triticum_aestivum_newGene_14255	1.29702	0.84964	1.08319	0.179966	0	0.126154	7.08774e-10	-3.27038	down
TraesCS1B02G050400	1.05497	1.24526	1.34292	0.165385	0.099293	0.090326	1.01023e-20	-3.26383	down
Triticum_aestivum_newGene_28278	5.34491	5.4248	5.05973	0.563343	0.410632	0.583008	7.78889e-28	-3.26129	down
TraesCS1D02G039400	3.05201	4.39127	4.53899	0.332069	0.364911	0.243036	7.43751e-17	-3.259	down
TraesCS6B02G396800	9.08286	8.68875	8.56424	1.66355	0.685579	0.89721	1.18943e-63	-3.25844	down
TraesCS1B02G225300	15.1186	15.7863	18.351	1.84692	1.94113	1.74406	2.23889e-70	-3.25762	down
TraesCS2B02G359600	9.06298	10.136	10.9675	1.12813	1.04332	0.855414	2.2741e-47	-3.25562	down
TraesCS7B02G441500	3.21937	3.21444	1.94555	0.452149	0.252768	0.096226	2.81742e-11	-3.25413	down
TraesCS5D02G072700	15.5591	16.1431	16.2115	2.32902	0.921489	1.11597	2.99248e-49	-3.24665	down
TraesCS5B02G491100	3.48281	2.81654	3.12515	0.397092	0.276793	0.215592	2.56534e-14	-3.24635	down
TraesCS7D02G419000	26.3332	33.1396	40.609	2.99841	3.96546	3.11428	4.68089e-18	-3.2414	down
TraesCS6B02G340300	15.1954	16.5564	15.8219	1.83917	1.63315	1.34664	3.1916e-61	-3.23956	down
TraesCS7B02G237800	2.30032	2.34284	2.31873	0.041238	0.23076	0.340266	2.12974e-12	-3.22952	down
TraesCS5A02G350600	703.774	775.644	954.719	80.1173	87.5184	87.9081	1.3444e-32	-3.22812	down
TraesCS5A02G454300	6.58444	5.69252	6.0877	0.730052	0.421189	0.706829	5.50165e-34	-3.22808	down
TraesCS2B02G241200	1.68497	2.56052	2.80659	0.30756	0.194237	0.197287	6.56329e-13	-3.22483	down
TraesCS7D02G110600	2.25896	2.74694	2.86708	0.234178	0.390852	0.189896	8.66274e-21	-3.2185	down
TraesCS4B02G205300	27.3282	27.3645	26.6276	2.6028	3.06072	2.72734	2.39283e-62	-3.21637	down
TraesCS6A02G067800	8.84805	10.0953	7.9794	0.849658	0.631032	1.03821	1.02005e-47	-3.21364	down
TraesCS1B02G308200	2.56723	3.46969	3.12873	0.324848	0.287817	0.338709	1.13163e-30	-3.21267	down
TraesCS4A02G223600	2.39689	2.27512	2.70769	0.228432	0.302967	0.193281	3.43842e-19	-3.21231	down
TraesCS7A02G430300	8.91274	8.88289	9.23007	0.839379	1.21716	0.909538	2.60531e-34	-3.20572	down
TraesCS3A02G278100	0.626073	0.453027	0.491151	0.018749	0.110604	0.023004	1.87105e-10	-3.20474	down
TraesCS2B02G127600	1.63826	4.66592	3.9493	0.185424	0.682428	0.124864	9.66272e-15	-3.20263	down
TraesCS1B02G367500	33.8398	39.6925	31.2664	3.60453	3.89413	3.50347	8.04988e-46	-3.20022	down
TraesCS5D02G410500	3.04359	2.72297	3.20249	0.59356	0.198055	0.128799	5.58015e-23	-3.19826	down
Triticum_aestivum_newGene_452	6.20317	12.477	6.28884	1.02144	0.999321	0.552239	4.34092e-05	-3.19195	down
TraesCS2A02G068800	1.34868	1.11399	1.16725	0.04985	0.171342	0.157811	1.08584e-24	-3.17842	down
TraesCS3D02G319000	0.780379	0.661798	0.672191	0.073682	0.092338	0.051627	4.68117e-17	-3.17562	down
TraesCS2D02G224200	0.511567	0.562825	0.565583	0.055969	0.064391	0.038543	3.97187e-09	-3.17232	down
TraesCS5D02G318800	10.3726	10.5929	12.1268	1.30116	0.981608	1.23174	4.45937e-40	-3.16707	down
Triticum_aestivum_newGene_17256	2.98282	1.89748	2.79807	0	0.8209	0	1.19414e-08	-3.15921	down
TraesCS3B02G459300	1.85732	1.889	2.14444	0.180595	0.17957	0.256512	5.02575e-15	-3.15801	down
TraesCS6A02G317700	1.21614	1.49575	0.964315	0.102406	0.15275	0.138092	6.91486e-14	-3.15591	down
TraesCS3B02G254800	1.57494	1.49198	2.76793	0.157072	0.110198	0.299495	8.10916e-11	-3.15585	down
TraesCS1B02G125800	5.05656	3.66324	5.00263	0.506418	0.465477	0.496266	8.18115e-22	-3.15512	down
TraesCS7B02G150000	8.31814	8.78271	6.21024	0.811271	0.624761	1.05039	4.48949e-25	-3.15403	down
TraesCS5A02G311800	1.56847	2.56903	1.7051	0.217105	0.128375	0.242918	3.95883e-10	-3.14536	down
TraesCS5A02G548000	1.21936	0.520095	0.884942	0.088291	0.052943	0.045408	5.25368e-16	-3.14258	down
TraesCS4D02G313300	10.2105	9.10221	9.12106	1.03961	1.21976	0.813451	2.66297e-44	-3.13971	down
TraesCS1D02G100300	1.1574	1.9503	1.56788	0.24131	0.120405	0.130233	1.02665e-11	-3.13881	down
TraesCS3B02G108200	3.75376	3.67093	3.91888	0.457144	0.346663	0.427247	1.50334e-36	-3.13329	down
TraesCS2B02G483500	5.16422	4.71412	5.2374	0.672749	0.426	0.664813	4.10845e-32	-3.13278	down
TraesCS1D02G125900	1.16128	0.9851	0.925576	0.065704	0.027438	0.217248	3.77715e-09	-3.13155	down
TraesCS1A02G395300	23.0313	22.6018	21.4222	2.6314	2.13255	2.56208	4.37022e-64	-3.1286	down
TraesCS6A02G009800	40.2412	35.9596	37.6224	3.52292	4.27262	4.9717	2.90577e-38	-3.12471	down
Triticum_aestivum_newGene_48322	0.423496	0.493406	0.910012	0.127215	0.06903	0	0.000151	-3.11872	down
TraesCS2A02G268200	7.31155	7.21123	7.23093	0.779008	0.71986	0.893087	1.06752e-38	-3.11715	down
TraesCS5D02G107500	3.99171	3.49171	4.23459	0.672319	0.441122	0.129688	6.72379e-17	-3.11442	down
TraesCS4B02G271900	25.8804	27.1942	26.0192	2.81411	3.26713	2.57447	2.20348e-57	-3.11341	down
TraesCS1B02G454100	2.84292	2.83942	2.72996	0.43518	0.36722	0.37232	2.83182e-28	-3.10852	down
TraesCS7D02G418700	7.154	6.3121	7.44118	0.769287	0.480317	1.05999	6.63002e-37	-3.10676	down
TraesCS3D02G252700	1.13332	1.52179	1.06447	0.149278	0.110324	0.147952	7.13652e-15	-3.10494	down
TraesCS4A02G176200	1.6024	0.832131	1.15613	0.172655	0.073089	0.139294	1.62632e-13	-3.10251	down
Triticum_aestivum_newGene_28199	4.24044	4.16114	2.02989	0.57074	0.184453	0.40426	1.07959e-06	-3.10216	down
TraesCS7D02G219400	2.37931	2.26268	2.34768	0.177081	0.342397	0.258528	8.49679e-37	-3.10068	down
TraesCS4B02G367400	30.6122	33.2355	26.5003	4.28982	3.50268	2.24608	1.41585e-43	-3.0997	down
TraesCS2D02G547300	1.12662	1.52638	1.88462	0.220526	0.078066	0.124444	5.46127e-11	-3.09859	down
TraesCS2B02G266600	1.12931	1.35889	1.19598	0.206467	0.121665	0.067491	6.08363e-12	-3.09227	down
TraesCS3D02G316100	4.65097	3.73503	4.64369	0.310596	0.605913	0.436644	2.71451e-10	-3.09069	down
TraesCS2D02G330200	8.3845	7.75063	4.89363	1.24339	0.524345	0.404852	2.60984e-11	-3.08869	down
TraesCS4A02G229100	19.5168	19.079	22.1935	2.38694	2.637	2.46705	1.20868e-39	-3.08472	down
TraesCSU02G076000	1.5835	1.07701	1.54048	0.148683	0.115108	0.147784	1.92038e-16	-3.0795	down
TraesCS7D02G179600	1.19714	1.09895	1.22547	0.068486	0.154532	0.122396	3.22464e-09	-3.07385	down
TraesCS7D02G030800	4.95164	4.3036	3.94628	0.436555	0.590111	0.402866	2.06111e-25	-3.07288	down
TraesCS5B02G183700	40.1177	39.9661	35.0774	4.40959	3.58833	4.54281	2.59834e-70	-3.06951	down
TraesCS7D02G347500	1.72433	3.1089	2.37326	0.677397	0.154188	0.349199	3.687e-08	-3.06708	down
TraesCS3B02G409400	2.16911	1.60872	1.92817	0.411559	0.106682	0.123617	7.84492e-17	-3.06686	down
TraesCS5A02G376300	0.654121	0.669152	0.482061	0.035022	0.145069	0.017094	1.14973e-08	-3.06682	down
Triticum_aestivum_newGene_13545	7.02146	5.75134	8.34126	0.487671	0.999474	0.879963	4.62388e-17	-3.06681	down
TraesCS3B02G284600	23.1392	22.8142	10.0544	0.319099	0.395658	5.72143	0.000111292	-3.06564	down
TraesCS1D02G375900	2.00116	1.82797	2.01481	0.197449	0.211823	0.242613	9.86877e-13	-3.06433	down
TraesCS2B02G224000	2.75444	2.27835	2.889	0.406923	0.282621	0.210223	1.79172e-29	-3.06399	down
TraesCS1B02G073900	50.2014	47.4945	50.3265	5.47967	5.48337	6.03385	2.65231e-53	-3.06295	down
TraesCS7D02G418900	11.0122	10.698	12.9683	1.51826	1.29818	1.22412	2.30663e-30	-3.06137	down
TraesCS5B02G028800	5.62984	6.57385	5.95197	0.121231	1.13299	0.824069	2.44277e-30	-3.06055	down
TraesCS5B02G048400	1.57123	2.29878	1.76513	0.25806	0.180107	0.170886	1.19745e-12	-3.05968	down
TraesCS2A02G526800	2.94441	3.04288	3.268	0.29869	0.412364	0.266841	3.75723e-28	-3.05956	down
TraesCS1A02G116800	8.65023	5.55111	9.33354	0.823185	0.985366	0.998287	1.71875e-59	-3.05772	down
TraesCS7A02G159500	3.55937	2.48805	3.06217	0.363066	0.345838	0.28693	9.12497e-18	-3.05771	down
TraesCS7B02G370600	23.2921	21.2311	26.0299	2.61972	2.30579	3.20453	8.45183e-54	-3.05554	down
TraesCS5B02G527000	3.68993	2.94298	3.52146	0.374383	0.311809	0.47263	7.23591e-27	-3.05387	down
TraesCS6D02G110000	16.9511	18.6477	17.9844	2.10641	2.17671	1.97172	2.74006e-66	-3.05011	down
TraesCS5A02G477300	3.68859	4.54514	3.5995	0.624339	0.700423	0.028543	5.66713e-17	-3.04981	down
TraesCS7B02G084300	79.3996	79.1674	71.5534	9.34766	7.75645	9.40643	5.28983e-73	-3.04701	down
TraesCS5B02G270300	10.3867	10.5322	11.7871	1.05189	1.44589	1.29215	5.62129e-38	-3.04698	down
TraesCS2D02G256000	4.79639	4.79611	4.98768	0.619656	0.465095	0.597235	3.97656e-30	-3.04645	down
TraesCS1D02G292700	8.2319	8.77529	8.96023	1.04829	0.782184	0.991316	1.15197e-48	-3.04499	down
TraesCS5B02G353200	289.377	289.146	281.569	31.7644	33.6717	34.6289	3.43373e-105	-3.04477	down
TraesCS4D02G271100	7.95817	9.22186	8.36724	0.629961	1.21882	1.07892	2.5119e-29	-3.04465	down
TraesCS5B02G268300	25.4853	23.7125	24.9754	2.8006	2.78647	3.15734	7.28361e-59	-3.04451	down
TraesCS3A02G480200	3.5495	4.62729	4.66713	0.941852	0.218739	0.242287	4.28773e-22	-3.04358	down
Triticum_aestivum_newGene_7526	2.25491	1.80633	1.30983	0.306044	0.160054	0.137748	1.07282e-10	-3.041	down
TraesCS4A02G256500	1.54168	3.52132	2.76921	0.275374	0.406104	0.193939	4.0271e-06	-3.04079	down
TraesCS2B02G035300	13.4821	12.1802	13.1942	1.53323	1.59304	1.80747	1.37889e-52	-3.04062	down
TraesCS6B02G085700	20.2443	20.4179	21.2236	3.54196	1.98338	1.64131	2.6958e-25	-3.04033	down
TraesCS7A02G366800	1.92031	1.82521	2.01436	0.111756	0.274087	0.072217	1.29868e-19	-3.03874	down
TraesCS6B02G322700	7.28204	7.14895	5.40298	0.891927	0.606273	0.669132	9.81392e-41	-3.03731	down
TraesCS2B02G125800	1.6899	2.5638	2.20094	0.358748	0.095595	0.248133	8.17447e-16	-3.0369	down
TraesCS1A02G297400	0.777864	1.03857	0.93316	0.145234	0.03153	0.102225	2.71004e-08	-3.03599	down
TraesCS1A02G403300	562.292	570.131	552.906	68.9814	64.1489	62.2856	3.8224e-110	-3.03223	down
TraesCS2B02G444500	366.765	355.971	348.93	38.8765	41.9334	45.0491	1.91041e-88	-3.03189	down
Triticum_aestivum_newGene_34480	1.21591	2.46094	1.94547	0.155914	0.312081	0.134524	7.46256e-11	-3.03126	down
TraesCS1D02G103500	53.7646	53.1697	50.0553	6.9007	5.44555	6.37914	7.15156e-84	-3.02862	down
TraesCS2D02G377400	0.815512	0.725505	0.969927	0.070897	0.145712	0.070842	2.47487e-14	-3.02705	down
TraesCS7A02G253700	3.63762	4.06228	4.10344	0.855473	0.278734	0.245641	3.70703e-26	-3.02642	down
TraesCS2A02G461900	1.77178	1.32231	2.38363	0.1869	0.506544	0.121989	3.59575e-13	-3.0169	down
TraesCS2B02G045600	5.60025	5.46736	5.16374	0.658726	0.754297	0.508673	4.78838e-47	-3.0168	down
TraesCS5A02G057500	1.12539	2.29266	2.01882	0.161333	0.439558	0.18396	2.37006e-06	-3.01497	down
TraesCS1A02G270900	15.9555	19.295	20.9594	2.24279	2.07214	2.14257	2.4697e-25	-3.0145	down
Triticum_aestivum_newGene_28061	12.9183	12.8463	12.8747	1.53228	1.37167	1.68017	5.31854e-57	-3.01441	down
Triticum_aestivum_newGene_4482	1.62414	2.14052	2.65115	0.571587	0	0.309297	5.4668e-07	-3.01348	down
TraesCS3A02G209800	13.3308	11.8783	11.3534	1.26342	1.64346	1.26729	1.48562e-38	-3.01075	down
TraesCS1D02G289100	5.90826	5.82631	6.15534	0.562366	0.592151	0.957652	1.1242e-23	-3.00966	down
TraesCS2B02G557100	8.92474	8.73006	7.82888	0.773453	1.02903	1.17212	9.12625e-50	-3.00771	down
TraesCS7D02G085800	13.3832	13.1347	13.8464	1.58866	1.63566	1.58919	3.35069e-57	-3.00459	down
TraesCS7D02G302100	0.954577	0.732694	1.21702	0.093561	0.121781	0.115482	3.89843e-12	-3.00423	down
TraesCS7B02G262600	0.7537	0.993669	1.209	0.187101	0.178517	0.124004	3.23182e-09	-3.00356	down
TraesCS4D02G358100	4.83056	4.85579	4.258	0.427667	0.419846	0.803873	7.95878e-30	-2.99977	down
TraesCS5D02G525400	26.0591	26.4988	26.2898	2.97991	3.26029	3.20438	1.01987e-57	-2.99901	down
TraesCS2A02G212900	6.23525	5.58571	5.07389	0.835488	0.481824	0.706971	3.67793e-39	-2.99787	down
TraesCS6A02G374400	872.321	886.047	875.436	107.776	111.202	95.5213	4.44216e-115	-2.99781	down
TraesCS1A02G331800	1.3662	1.22106	1.14867	0.199729	0.115569	0.120264	1.59224e-18	-2.99758	down
TraesCS2D02G217500	10.6378	10.0011	11.366	1.1802	1.04986	1.57184	3.73724e-58	-2.99567	down
TraesCS2A02G083700	4.10024	4.1841	3.96563	0.844648	0.41515	0.792539	2.30812e-28	-2.99249	down
Triticum_aestivum_newGene_28787	5.85273	4.32174	4.92676	0.341888	0.614177	0.795682	1.57051e-16	-2.99039	down
TraesCS5A02G406100	19.1579	18.5717	19.0065	2.17405	2.52272	2.14748	1.17769e-60	-2.98837	down
TraesCS1D02G403500	50.4549	46.2844	44.0083	5.6058	6.03956	5.42168	8.64846e-71	-2.98509	down
TraesCS3B02G303200	1.0252	1.16219	1.17952	0.120842	0.117456	0.165071	1.32009e-17	-2.98452	down
Triticum_aestivum_newGene_47273	1.35954	1.5353	2.20736	0.167016	0.28898	0.118941	7.75134e-10	-2.98343	down
TraesCS3D02G368800	8.02731	8.41771	7.28688	0.689837	1.11055	1.06129	1.75055e-34	-2.98237	down
TraesCS7B02G124600	2.02725	1.71227	1.97332	0.180809	0.287904	0.220471	5.96134e-28	-2.98157	down
TraesCS5B02G202900	9.32734	10.4042	10.1419	1.41381	1.15714	1.43211	1.59699e-51	-2.97864	down
Triticum_aestivum_newGene_46294	2.60591	1.65762	1.72356	0.168725	0.246019	0.173411	1.3151e-08	-2.97726	down
TraesCS4B02G311900	0.92516	1.24673	1.69179	0.133693	0.119223	0.210704	1.57701e-08	-2.97587	down
TraesCS6D02G280700	4.36101	4.50941	4.04055	0.424558	0.514288	0.705066	1.27163e-29	-2.97545	down
Triticum_aestivum_newGene_50881	1.71199	1.92613	1.54591	0.205517	0.186559	0.230005	6.01185e-24	-2.97424	down
TraesCS7B02G356200	0.995211	1.00285	1.00054	0.046712	0.329125	0.064206	3.62658e-09	-2.97408	down
TraesCS1A02G290400	32.2568	32.4891	25.4672	3.9032	3.3968	3.68525	6.54608e-42	-2.97346	down
TraesCS1B02G122800	79.5348	77.8533	73.8729	8.88437	10.0107	9.55058	7.52348e-87	-2.96456	down
TraesCS3A02G131200	13.5262	11.4674	13.6785	1.88452	1.81655	1.21248	5.86981e-48	-2.9638	down
TraesCS7A02G204300	1.98743	1.55199	1.69251	0.211967	0.184133	0.245026	5.8989e-36	-2.96297	down
TraesCS6D02G244000	14.8741	16.1193	16.4096	1.68517	2.77696	1.36145	2.22414e-49	-2.96245	down
TraesCS4B02G338600	2.86414	3.34337	2.36841	0.420363	0.311095	0.270111	1.08108e-19	-2.96174	down
Triticum_aestivum_newGene_52642	0.784532	0.817428	1.43623	0.25882	0.084443	0	2.13878e-06	-2.95905	down
TraesCS1A02G304000	3.82592	3.14859	3.79579	0.563885	0.40412	0.343745	9.24712e-24	-2.95815	down
TraesCS7A02G449400	5.54834	6.12749	4.0429	0.596667	0.220141	1.04965	1.91881e-10	-2.95509	down
TraesCS2A02G083600	80.5856	82.1146	76.3417	9.98247	9.71987	10.3366	2.26352e-79	-2.95215	down
TraesCS5D02G327800	4.82918	3.63767	3.81857	0.431763	0.710524	0.381105	4.17178e-25	-2.94382	down
TraesCS7A02G395400	0.801218	0.92325	0.771265	0.065407	0.185443	0.045818	1.94469e-08	-2.94358	down
TraesCS4D02G190100	3.7006	4.04887	3.50292	0.337132	0.590214	0.467535	1.88389e-24	-2.93937	down
TraesCS2B02G384700	1.46716	1.51358	1.67593	0.281711	0.139606	0.158361	7.58743e-07	-2.93935	down
TraesCS1D02G101100	2.54902	1.58337	3.03201	0.606456	0.128078	0.136449	3.8297e-07	-2.93925	down
TraesCS3B02G359000	0.736806	0.681183	0.887125	0.089281	0.043617	0.152078	5.86255e-16	-2.93829	down
TraesCS2D02G088400	3.66473	3.74929	3.24446	0.536745	0.394726	0.398253	2.50572e-40	-2.93828	down
Triticum_aestivum_newGene_46843	2.20546	1.89342	2.51431	0.247374	0.15671	0.394897	4.3673e-09	-2.93557	down
TraesCS3B02G370300	24.6412	23.8619	22.3779	3.28901	2.89987	2.66446	1.40947e-59	-2.93358	down
TraesCS4D02G101700	5.69916	3.81736	4.0183	0.525904	0.727028	1.17895	3.3336e-40	-2.93095	down
TraesCS6D02G296200	72.2936	62.6032	69.4478	8.88382	8.72241	8.1242	1.00771e-71	-2.93048	down
TraesCS5D02G293500	10.6592	9.93397	8.54235	1.04048	1.16568	2.08971	1.54802e-44	-2.92658	down
Triticum_aestivum_newGene_215	8.76868	11.2939	11.5103	1.58753	1.73655	1.15067	1.272e-29	-2.92307	down
TraesCS5D02G455400	62.9071	61.3119	59.9802	7.50449	7.3094	8.52658	5.24526e-71	-2.92224	down
TraesCS7B02G376400	2.23565	2.20009	2.43595	0.459733	0.232901	0.108737	9.12486e-19	-2.91931	down
TraesCS5A02G052600	15.6646	14.2976	15.9044	1.85391	2.00587	2.0635	2.37275e-53	-2.9168	down
TraesCS3A02G328600	1.00364	0.784088	0.643248	0.040967	0.113121	0.134077	1.22175e-09	-2.91634	down
TraesCS5B02G454100	28.1959	32.3858	34.4322	3.47376	5.0044	3.65006	2.90783e-67	-2.91579	down
TraesCS4A02G092900	36.8086	36.3288	35.0822	3.62966	4.8659	5.2051	3.12443e-44	-2.91495	down
TraesCS5D02G559800	0.784903	0.747227	0.678994	0.064331	0.174928	0.200553	1.06146e-07	-2.90564	down
TraesCS4A02G092100	10.6454	11.3022	10.9542	1.55117	0.903156	1.71641	1.12133e-30	-2.90431	down
Triticum_aestivum_newGene_12508	1.44604	2.17382	1.8491	0.022132	0.330743	0.264038	7.28769e-12	-2.90093	down
TraesCS1B02G225000	4.11561	3.92301	2.97539	0.566861	0.365432	0.438138	3.11279e-29	-2.89787	down
TraesCS6B02G091700	2.78893	3.58967	2.59417	0.308884	0.362127	0.104976	6.9498e-12	-2.89695	down
TraesCS1D02G057500	36.7713	36.7974	36.5566	4.52084	4.78771	5.10562	5.27133e-42	-2.89325	down
Triticum_aestivum_newGene_50880	8.34576	9.3994	9.64702	1.34841	1.11838	1.05653	6.00369e-42	-2.89251	down
TraesCS6B02G151500	36.6915	35.1008	35.1224	6.26337	3.74279	3.77985	6.07635e-56	-2.89205	down
TraesCS1B02G415100	11.6251	9.0492	12.8813	1.59885	1.42679	1.3394	3.42861e-23	-2.87957	down
TraesCS1B02G410400	5.65444	4.52451	4.87842	1.05078	0.347839	0.517028	2.42108e-19	-2.87811	down
Triticum_aestivum_newGene_16109	105.335	102.616	101.23	13.45	14.3964	12.6204	4.10395e-62	-2.87406	down
TraesCS7A02G426700	93.819	91.7631	89.8627	13.2701	11.832	11.0112	5.85956e-73	-2.87181	down
TraesCS6D02G346300	3.19828	2.69054	2.52026	0.629219	0.389965	0.393439	2.19008e-30	-2.8702	down
TraesCS3D02G041800	37.7941	38.3462	33.5658	5.05925	3.3972	5.87946	7.51887e-66	-2.86823	down
TraesCS5D02G053200	0.89991	0.519728	0.943504	0.047192	0.151601	0.098485	9.91035e-08	-2.86819	down
TraesCS5D02G414300	4.37071	4.08192	5.79238	0.521193	0.585437	0.767944	5.11342e-20	-2.86761	down
Triticum_aestivum_newGene_7365	1.79167	1.78474	1.52244	0.281838	0.207509	0.143574	1.8809e-08	-2.86595	down
TraesCS2B02G180000	1.01708	2.13439	1.88846	0.343144	0.166536	0.147895	2.82103e-06	-2.86447	down
TraesCS3D02G519600	6.5087	6.44922	7.52029	1.23543	0.480756	1.06143	8.22856e-36	-2.86425	down
TraesCS6A02G045000	2.27423	2.04289	1.6756	0.346584	0.104469	0.336366	2.79553e-13	-2.86062	down
TraesCS2D02G539400	3.08774	1.10881	2.34479	0.241117	0.431892	0.182819	8.18287e-09	-2.86018	down
TraesCS5B02G049200	3.79216	3.67707	3.38755	0.748496	0.448071	0.194401	2.93538e-13	-2.85621	down
TraesCS2A02G461800	23.7435	23.1438	22.5743	2.79671	2.94379	3.18661	7.49386e-68	-2.85562	down
TraesCS2A02G476000	21.3584	21.0703	24.8017	3.8806	2.58781	2.45874	2.90118e-44	-2.85345	down
TraesCSU02G097600	0.216474	0.215831	0.239029	0.019466	0.030258	0.031249	5.10867e-08	-2.85326	down
TraesCS2D02G274900	1.84814	1.56295	2.32621	0.115072	0.241114	0.332509	9.20699e-08	-2.85301	down
TraesCS1B02G142000	3.20707	2.82604	4.10193	0.584667	0.268393	0.448917	1.76804e-18	-2.85178	down
Triticum_aestivum_newGene_18633	5.59159	3.89047	4.52074	0.284474	0.954219	0.611865	7.54866e-17	-2.84831	down
Triticum_aestivum_newGene_8348	1.58488	0.993094	1.58887	0.23563	0.176548	0.12384	4.86474e-11	-2.84756	down
TraesCS1B02G432700	868.073	905.987	936.032	123.421	115.684	119.514	3.90212e-125	-2.84491	down
TraesCS6D02G346800	1.84079	1.93628	1.70819	0.178465	0.195258	0.349124	3.03169e-24	-2.84351	down
TraesCS3A02G052200	4.35428	3.64029	3.50041	0.933506	0.375073	0.181045	1.06582e-08	-2.84053	down
Triticum_aestivum_newGene_14512	1.62804	2.87181	2.46512	0.275978	0.27859	0.244026	9.65008e-09	-2.83622	down
TraesCS6A02G301300	79.6475	70.6228	74.059	9.55684	10.2049	10.3523	2.02483e-72	-2.83529	down
TraesCS7A02G343000	3.33974	2.71565	2.97066	0.403899	0.30235	0.486291	1.29946e-20	-2.83462	down
Triticum_aestivum_newGene_7640	1.08253	1.25858	1.20931	0.22856	0.385364	0	7.23461e-08	-2.82585	down
TraesCS4B02G316700	2.578	2.93132	3.35027	0.401979	0.460555	0.332881	5.02732e-28	-2.82133	down
TraesCS2B02G499700	28.2582	32.8841	29.1343	5.24495	3.44368	3.56551	5.4551e-46	-2.82087	down
TraesCS5A02G311900	10.9532	11.6332	10.1408	2.04655	1.3764	1.5575	1.38848e-32	-2.81808	down
TraesCS3D02G321700	2.10426	2.03778	2.01855	0.356118	0.331705	0.126493	2.35725e-13	-2.81642	down
TraesCS6D02G293600	0.965378	0.58098	1.02181	0.050815	0.085801	0.180791	1.49523e-09	-2.81382	down
TraesCS1D02G273800	32.1028	29.6925	30.2835	4.01798	4.44355	3.91548	4.22264e-61	-2.81364	down
Triticum_aestivum_newGene_37133	4.08512	4.39452	2.4118	1.13914	0.291054	0.688691	9.00745e-08	-2.81354	down
TraesCS3A02G274400	28.2216	27.4676	29.0485	3.96834	4.24161	3.81939	5.55747e-66	-2.81321	down
TraesCS3B02G294900	0.973894	1.34682	1.41308	0.132933	0.105759	0.235791	4.11746e-20	-2.80739	down
TraesCS1D02G013800	4.02147	4.38615	3.18077	0.430944	0.838454	0.874571	6.38391e-29	-2.80454	down
TraesCS5D02G388700	1.60026	2.28318	2.22928	0.639523	0.471934	0.67356	7.97732e-15	-2.8036	down
Triticum_aestivum_newGene_21294	2.04566	1.91226	1.43594	0.655905	0.217777	0.135763	6.43513e-17	-2.80181	down
TraesCS1D02G441700	1.86494	1.87096	1.21945	0.26135	0.146546	0.283892	7.16382e-12	-2.79917	down
TraesCS2D02G535000	0.944755	1.00606	2.11519	0	0.397012	0.090006	2.95634e-05	-2.79434	down
TraesCS5D02G210800	13.5204	15.247	14.7543	1.83729	2.2811	1.90256	4.35168e-52	-2.79225	down
TraesCS5A02G477500	4.15708	5.05321	4.55978	0.321148	0.233324	1.32217	6.60116e-11	-2.79113	down
TraesCS6B02G114200	11.155	12.1626	11.5725	1.59763	1.63303	1.55364	4.34407e-55	-2.79018	down
TraesCS2D02G442000	19.5347	19.4259	17.5747	2.68378	2.75215	2.83905	1.47032e-55	-2.78989	down
TraesCS6A02G221900	1.09345	0.827535	1.16581	0.112906	0.161861	0.141047	3.19507e-10	-2.78649	down
TraesCS6D02G219000	13.5146	13.5617	14.2575	2.23731	1.54657	1.89814	1.98441e-50	-2.78644	down
TraesCS2A02G324000	3.71781	3.18061	2.79592	0.585459	0.184767	0.568876	3.52997e-19	-2.78562	down
TraesCS5A02G477600	6.93355	8.00535	8.44956	1.29277	1.21133	1.21059	6.79877e-29	-2.78279	down
TraesCS5B02G146500	14.9044	17.9444	16.6668	1.8769	2.67843	2.3392	1.63373e-51	-2.78225	down
TraesCS5A02G404000	7.48252	8.5113	8.23044	1.02154	1.33606	0.987776	5.7496e-27	-2.78124	down
TraesCS1D02G296400	7.75732	7.34945	6.54037	0.485832	0.839344	1.23273	8.16998e-21	-2.77433	down
TraesCS2B02G079500	47.8444	48.6805	48.2555	6.86284	6.34998	7.13438	2.39219e-56	-2.77087	down
Triticum_aestivum_newGene_4117	23.6214	17.0482	19.3033	8.39798	0.013198	0.014139	2.66747e-08	-2.77004	down
TraesCS5D02G334000	0.940685	0.797348	0.794615	0.168918	0.074221	0.103913	2.78458e-14	-2.76826	down
TraesCS6D02G167300	6.36224	6.76648	7.36325	1.03651	1.07016	0.778714	4.95477e-34	-2.76569	down
TraesCS5A02G205500	7.35284	7.38237	6.87831	1.11148	0.981438	0.856321	1.71505e-39	-2.76525	down
TraesCS2B02G536600	2.3739	2.30583	1.88708	0.21969	0.355932	0.270171	1.62925e-17	-2.76497	down
TraesCS1B02G423600	29.1266	29.7999	29.1051	3.88267	4.24184	4.29535	3.86827e-56	-2.76443	down
TraesCS7A02G216900	3.82642	3.64389	3.01735	0.416782	0.463413	1.06564	1.89645e-12	-2.76397	down
TraesCS2B02G247300	3.82459	5.77918	3.8599	0.533719	0.441979	0.621139	9.66567e-30	-2.76202	down
TraesCS5D02G180900	8.78495	11.3753	10.296	1.18833	0.939777	2.12329	2.74204e-31	-2.76102	down
Triticum_aestivum_newGene_33025	2.80206	4.15195	2.27208	0.382347	0.422155	0.457161	5.56712e-06	-2.76031	down
TraesCS2B02G182300	175.069	171.893	194.636	25.4932	25.4753	25.8389	1.53208e-74	-2.75902	down
TraesCS6B02G153100	0.609951	0.474873	0.724071	0.100379	0.093826	0.051772	2.00973e-11	-2.75881	down
TraesCS3D02G381100	2.01116	2.38269	3.26948	0.188089	0.672015	0.173011	5.84091e-08	-2.75593	down
Triticum_aestivum_newGene_45030	16.8436	14.2696	14.8648	1.66738	2.72927	1.82737	3.81631e-49	-2.75232	down
TraesCS1A02G275800	1.61874	1.39901	1.73682	0.473303	0.029822	0.146534	1.43487e-09	-2.75118	down
TraesCS6B02G347900	1.86221	1.27551	1.79031	0.185869	0.155093	0.24673	1.47526e-12	-2.75003	down
TraesCS5A02G206000	1.34316	2.33986	1.97149	0.092247	0.06789	0.629383	7.05865e-07	-2.74962	down
TraesCS4A02G396400	1.98873	0.934848	0.513616	0.179532	0.158112	0.145308	0.0241944	-2.74584	down
TraesCS6D02G273500	1.08836	1.61811	1.8468	0.185445	0.212795	0.222347	3.54873e-09	-2.74293	down
TraesCS1D02G263200	8.51994	8.29641	9.52501	1.05595	1.54443	1.14272	3.50245e-20	-2.74234	down
TraesCS5B02G285300	39.7268	36.3506	39.1346	5.82636	4.00959	5.56552	2.10876e-58	-2.73972	down
TraesCS2A02G589300	1.69623	1.42953	0.781422	0.255435	0.097491	0.023824	2.38049e-06	-2.7394	down
TraesCS4D02G089200	19.8035	25.5646	19.0486	4.10415	3.13406	2.71517	3.011e-47	-2.73858	down
Triticum_aestivum_newGene_8637	10.5687	11.1299	10.554	1.3447	1.35089	1.38853	6.19025e-40	-2.73815	down
TraesCS4D02G081500	2.0621	1.65748	1.32036	0.102932	0.191602	0.408418	3.62427e-10	-2.73711	down
TraesCS2B02G045300	12.4761	12.2259	12.1737	1.55357	1.51277	2.17673	4.74472e-54	-2.73695	down
TraesCS5A02G286100	50.3439	50.4138	49.1612	6.38442	7.59334	7.98123	1.42929e-66	-2.73693	down
TraesCS3A02G225200	2.03707	1.64854	1.84749	0.263997	0.145467	0.211002	6.54765e-14	-2.73638	down
TraesCS2B02G568800	2.36097	3.42087	2.39456	0.346322	0.286159	0.51162	4.99311e-14	-2.73413	down
TraesCS3A02G495400	4.69764	4.60019	4.58119	0.783374	0.569257	0.645408	7.9732e-41	-2.73156	down
TraesCS5D02G507700	16.8994	16.1059	15.0556	2.5322	1.92015	2.4705	8.28659e-42	-2.73071	down
TraesCS3D02G494600	4.42943	2.52243	4.08169	0.364996	0.960614	0.539493	9.99691e-07	-2.72929	down
TraesCS4D02G040800	5.99609	4.45926	5.30356	0.718115	0.58889	0.945416	1.01403e-26	-2.7288	down
TraesCS5B02G312700	7.30973	5.69844	6.31733	1.07703	0.898792	0.804911	1.55482e-22	-2.728	down
TraesCS5A02G137700	8.12571	8.46603	10.0485	1.61692	1.07876	1.27676	3.25438e-46	-2.72637	down
TraesCS4B02G299400	1.97516	1.62014	1.90015	0.103758	0.29412	0.363419	4.99154e-13	-2.72614	down
TraesCS4D02G281700	0.839652	0.906992	1.25208	0.102985	0.177536	0.133408	3.55229e-09	-2.72407	down
TraesCS1D02G005400	9.34297	8.81851	8.15041	3.18785	1.1398	1.21623	1.20744e-48	-2.7231	down
TraesCS3D02G210600	20.7793	21.6788	21.2875	2.82565	3.16089	3.16632	4.9116e-51	-2.72053	down
TraesCS7A02G063300	49.9184	50.5578	47.5613	7.00008	6.83726	7.71739	3.78458e-65	-2.72035	down
TraesCS3A02G426400	1.05902	1.92671	1.54732	0.143457	0.050479	0.445515	5.54931e-07	-2.72017	down
TraesCS6B02G196800	3.23909	4.22666	5.2808	0.702632	0.469079	0.661789	4.15944e-23	-2.7201	down
TraesCS2D02G490400	0.969775	1.42998	1.18298	0.089238	0.12081	0.290974	5.55434e-11	-2.71944	down
TraesCS1A02G271000	28.7477	25.2405	30.3258	5.18455	3.11839	3.82195	2.7126e-52	-2.7169	down
TraesCS3B02G437900	6.7607	8.19407	7.8735	0.71891	0.861273	1.72063	3.53089e-22	-2.71536	down
TraesCS5B02G456400	3.73956	3.69446	3.39317	0.629376	0.453951	0.487195	4.98147e-28	-2.71467	down
TraesCS7B02G478200	0.904213	0.964476	1.24148	0.17016	0.112776	0.15656	1.08986e-12	-2.7123	down
TraesCS3D02G305400	3.5179	3.5157	3.49832	0.690145	0.716211	0.291453	3.55209e-19	-2.70896	down
TraesCS1A02G328800	5.4474	4.83512	6.50198	0.717422	0.900004	0.827074	1.56916e-17	-2.70801	down
Triticum_aestivum_newGene_10125	1.67241	1.04374	0.798369	0.233614	0.139916	0.13236	4.59138e-05	-2.70628	down
TraesCS1D02G296300	6.91046	7.66585	7.66059	1.03172	1.25511	0.927087	1.85889e-30	-2.70336	down
TraesCS3B02G354400	0.774354	0.441785	0.642624	0.055649	0.152469	0.058572	4.79585e-08	-2.70249	down
TraesCS3D02G411400	1.5771	1.94896	1.52217	0.154898	0.062005	0.457494	1.39303e-11	-2.69873	down
TraesCS1B02G247700	15.6112	16.2498	11.79	4.00103	1.64993	1.29418	2.79717e-34	-2.69821	down
Triticum_aestivum_newGene_50640	0.949538	1.02204	0.811041	0.132147	0.098979	0.145233	1.28952e-08	-2.69576	down
TraesCS3D02G023000	3.81799	3.60979	3.40279	0.742064	0.40326	0.447565	5.2855e-28	-2.69532	down
TraesCS2D02G509205	6.89461	7.88863	8.16086	1.00776	1.3393	0.870256	2.32255e-42	-2.69524	down
TraesCS3D02G231300	0.822217	0.683228	0.811654	0.114271	0.139315	0.078635	5.24751e-12	-2.69372	down
TraesCS1B02G119700	11.7324	35.0407	42.3626	3.08641	5.10919	4.7078	0.00584225	-2.69304	down
TraesCS4A02G027700	6.52901	6.71918	7.81945	0.885036	1.09569	1.08819	1.35467e-30	-2.68593	down
TraesCS5B02G321500	3.45982	2.86729	3.34352	0.416096	0.449186	0.450068	5.33986e-17	-2.68452	down
TraesCS7B02G045700	8.33742	9.32405	9.01862	1.78766	0.963988	1.21698	6.4794e-21	-2.6843	down
TraesCS6B02G085600	13.1402	13.3988	15.5762	1.81414	2.78357	1.67557	6.1632e-27	-2.68338	down
TraesCS4A02G295400	19.0469	20.8619	22.0169	2.96996	1.84814	3.98951	2.65368e-34	-2.67983	down
TraesCS5A02G426100	189.728	192.291	196.134	29.2935	28.2209	28.4619	1.10898e-84	-2.67785	down
TraesCS6A02G125000	1.60883	1.60292	1.69673	0.326468	0.273181	0.226631	6.09117e-21	-2.67675	down
TraesCS2D02G462100	4.4696	4.77814	4.5051	0.842779	0.439131	0.610296	1.84918e-26	-2.67672	down
TraesCS4B02G141500	0.419795	0.480924	0.516726	0.023716	0.117997	0.063327	1.16722e-08	-2.67245	down
TraesCS7B02G326900	47.6074	47.754	45.3041	7.18478	6.35255	7.80109	1.17087e-58	-2.67177	down
TraesCS2A02G323000	10.4663	9.88353	9.63358	1.04342	1.6274	1.83887	3.80201e-38	-2.67144	down
TraesCS2D02G106400	19.1956	19.0665	20.6796	3.0871	2.57499	3.39809	3.69996e-33	-2.67056	down
TraesCS1D02G214700	12.2005	11.3346	13.0369	1.84331	1.76455	2.3549	1.8609e-42	-2.66915	down
Triticum_aestivum_newGene_4775	7.45015	6.29995	5.79246	1.0977	0.903955	0.868725	1.26908e-28	-2.66853	down
TraesCS6D02G317700	45.2879	43.4581	43.9297	7.1098	6.726	6.21077	7.1929e-64	-2.66743	down
TraesCS7D02G355700	35.3063	35.1922	37.3573	5.23256	5.30295	5.35228	1.04347e-56	-2.66526	down
TraesCS1B02G418800	24.4166	24.3735	27.3689	3.3736	3.6612	4.46445	6.16666e-45	-2.66503	down
TraesCS6A02G256900	2.96092	1.8972	3.30437	0.434287	0.323992	0.446015	5.15061e-09	-2.66488	down
TraesCS7B02G348900	9.18053	10.9957	9.04331	1.66929	1.10362	1.60872	1.39082e-20	-2.65956	down
TraesCS1B02G141000	125.375	140.283	103.798	24.907	13.0066	18.1827	2.38206e-27	-2.65955	down
TraesCS3A02G007000	7.68323	7.48161	6.46687	1.0619	1.14975	1.04003	7.61581e-16	-2.65635	down
TraesCS2A02G427100	45.5932	46.8421	43.894	8.29613	6.27928	6.23873	6.04814e-50	-2.65221	down
TraesCS1B02G413900	7.45485	6.28317	6.13893	1.22418	1.182	0.621116	1.54327e-30	-2.65129	down
TraesCS4B02G247000	4.24111	3.8062	2.90374	0.38427	0.537037	0.736381	2.78516e-17	-2.65117	down
Triticum_aestivum_newGene_13544	4.10352	4.70525	6.53914	0.900629	0.797578	0.560289	1.89009e-10	-2.64845	down
TraesCS7D02G210600	3.42251	3.50374	2.76909	0.371016	0.51016	0.536423	1.06588e-23	-2.64578	down
TraesCS6D02G002300	3.65426	4.22139	3.64886	0.509892	0.31228	0.897987	1.42528e-25	-2.64459	down
TraesCS2A02G427200	13.7213	12.4395	12.5974	1.79966	2.27615	1.85264	6.00103e-25	-2.64375	down
TraesCS7B02G317000	0.698604	0.677357	0.897386	0.126859	0.104057	0.11123	1.65422e-12	-2.64346	down
TraesCS6B02G398300	0.496715	0.561204	0.698961	0.06987	0.027083	0.387324	3.73989e-07	-2.64312	down
TraesCS2B02G232400	3.05756	3.5966	2.90401	0.248335	0.40308	0.809401	1.43095e-22	-2.64211	down
TraesCS4B02G206700	202.962	195.751	205.771	29.8169	32.4338	31.0562	1.94761e-91	-2.64197	down
TraesCS6B02G091500	2.67629	2.27171	2.15459	0.403033	0.422042	0.300452	8.9836e-20	-2.64101	down
TraesCS2B02G303600	17.1554	15.6637	13.6398	1.97676	1.9851	3.06406	7.2822e-30	-2.63992	down
TraesCS1A02G122500	82.4138	81.8901	83.259	13.3568	13.5933	13.0417	1.99551e-82	-2.63715	down
TraesCS6D02G298700	7.13557	6.92627	6.34469	1.01682	0.955486	1.12	5.23054e-27	-2.63554	down
TraesCS2A02G342600	71.7471	68.9131	70.3104	10.5848	10.5777	11.4528	6.64114e-59	-2.63405	down
TraesCS1D02G398700	76.6991	88.3978	81.0884	10.9774	13.5954	13.4879	2.97483e-56	-2.63325	down
TraesCS4A02G396300	1.57291	1.59251	1.86236	0.246279	0.130044	0.382218	5.0716e-15	-2.62823	down
TraesCS1B02G446400	20.2202	20.8458	21.3105	3.47708	2.66182	3.48122	5.77641e-41	-2.62755	down
Triticum_aestivum_newGene_40609	1.003	0.970867	1.11924	0.14196	0.16777	0.159938	1.0408e-08	-2.62668	down
TraesCS2D02G129100	1.27125	1.35613	1.19633	0.140317	0.368237	0.074543	4.45214e-13	-2.62658	down
TraesCS6D02G076500	0.585678	0.571876	0.908976	0.072883	0.078777	0.102216	7.19671e-11	-2.62534	down
Triticum_aestivum_newGene_7540	2.58621	2.70302	3.06895	0.498619	0.241556	0.532365	8.03801e-09	-2.62322	down
Triticum_aestivum_newGene_9501	1.38419	1.19349	1.22844	0.243484	0.09099	0.241457	4.53008e-10	-2.62275	down
TraesCS5B02G217500	6.92137	6.2987	6.93174	1.0286	1.02365	1.07976	2.24859e-41	-2.62251	down
TraesCS5A02G460300	20.861	19.3428	22.3326	3.08697	3.25842	3.40621	3.96575e-47	-2.62173	down
TraesCS1B02G097300	2.89099	3.29251	3.83581	0.299795	0.634293	0.607009	3.48711e-20	-2.62094	down
TraesCS7D02G175800	2.68184	2.06175	2.11496	0.429692	0.255553	0.3698	8.34772e-14	-2.61862	down
TraesCS5B02G232600	43.0176	43.5085	42.5656	5.86844	7.12644	7.47083	3.15062e-54	-2.61712	down
TraesCS3A02G262000	6.0145	3.86404	4.70613	0.801429	0.442073	1.01356	3.21146e-12	-2.61624	down
TraesCS3B02G552100	6.82665	6.04363	6.68296	0.942571	1.25824	0.896242	7.06154e-21	-2.61326	down
TraesCS7D02G461900	8.87496	9.4557	10.1247	1.39645	1.78418	1.24913	6.17817e-37	-2.61073	down
TraesCS2B02G527800	5.71189	7.65545	6.21562	1.06012	1.30161	0.647317	7.85074e-28	-2.60998	down
TraesCS5B02G495500	42.4857	38.6156	44.4385	7.33556	7.45019	6.66629	1.08396e-56	-2.60975	down
TraesCS6D02G346500	2.62773	3.56765	3.18663	0.476752	0.486106	0.5082	1.29316e-27	-2.60907	down
TraesCS5D02G393200	101.302	64.5461	45.9782	4.69939	13.0633	12.1837	1.25838e-05	-2.60835	down
TraesCS2A02G510200	4.37896	4.11277	3.52349	0.392979	1.13877	0.621752	8.03686e-24	-2.60642	down
TraesCS7A02G455300	4.93374	4.69461	5.08397	0.985657	0.609165	0.711298	9.02197e-31	-2.60562	down
TraesCS6B02G471400	2.57474	3.04713	3.98582	0.392487	0.615388	0.582483	1.53703e-12	-2.6056	down
TraesCS2A02G523300	0.300546	0.525732	0.492067	0	0.057527	0.144627	3.32966e-06	-2.60395	down
TraesCSU02G052900	6.33217	7.4383	6.33906	1.10672	1.14693	0.91645	7.86948e-40	-2.60351	down
TraesCS5D02G060600	0.537823	0.502774	0.445188	0.066953	0.104996	0.054308	2.21863e-08	-2.60132	down
TraesCS1A02G052300	0.694865	1.19365	0.74258	0.209543	0.140482	0.045119	1.96834e-06	-2.60016	down
TraesCS7A02G029600	1.43598	1.32147	1.1905	0.221099	0.194489	0.194721	1.1996e-11	-2.59894	down
TraesCS7A02G430500	1.51435	2.19406	1.57703	0.282921	0.201317	0.32822	8.0477e-15	-2.59843	down
TraesCS4B02G302200	6.17488	5.89304	6.55038	1.1072	0.639764	1.15826	1.1843e-28	-2.59604	down
TraesCS7A02G055400	0.959318	1.10117	0.915863	0.277433	0.14185	0	1.31867e-07	-2.59537	down
TraesCS3B02G471000	4.75993	5.89346	5.47808	0.74156	0.747244	1.04866	5.56397e-17	-2.59527	down
TraesCS4B02G098000	5.7157	5.88499	5.40405	0.880978	0.961161	0.846174	4.27311e-27	-2.59227	down
TraesCS7A02G363500	6.28352	7.10322	6.7033	1.30044	1.17169	0.712733	2.26313e-26	-2.59198	down
TraesCS6A02G379000	0.802598	0.57327	0.527977	0.054386	0.133772	0.106444	4.90114e-10	-2.59093	down
TraesCS2D02G357100	5.64903	5.44121	3.25922	0.455028	0.94703	0.836765	1.81739e-08	-2.59007	down
TraesCS5D02G280700	6.8543	6.23119	5.11183	0.803755	0.863003	1.33893	2.02233e-23	-2.58988	down
TraesCS2A02G029700	4.47345	3.92202	3.96789	0.585219	0.843813	0.531911	5.28451e-33	-2.58948	down
TraesCS4B02G367000	6.96711	6.35345	8.06393	0.935933	2.94193	0.781529	4.79231e-36	-2.58603	down
Triticum_aestivum_newGene_47355	2.33268	2.30536	1.89129	0.36088	0.312058	0.3511	2.23204e-08	-2.58585	down
TraesCS1B02G074000	10.7094	9.94781	8.66883	1.03551	2.34828	1.21061	4.43466e-17	-2.58365	down
TraesCS2A02G542400	28.7062	28.1513	27.2979	4.78385	5.26201	3.34757	4.12483e-40	-2.58355	down
TraesCS5A02G532000	3.12599	3.71298	4.54231	0.675344	0.605837	0.501251	4.06305e-17	-2.58275	down
Triticum_aestivum_newGene_22885	0.826689	0.539539	0.866839	0.063347	0.300143	0.037974	5.12274e-07	-2.58127	down
TraesCS1B02G283400	11.9237	14.2474	14.5878	3.01674	1.64843	1.72869	1.4598e-44	-2.57881	down
TraesCS2A02G332100	4.11194	4.64884	3.45033	0.53377	0.319143	0.570628	6.38532e-13	-2.57837	down
Triticum_aestivum_newGene_39064	3.83092	4.1201	3.50799	0.432222	0.685732	0.709359	2.89299e-14	-2.57823	down
TraesCS6D02G258200	4.16233	3.44826	2.98291	0.574944	0.536803	0.541608	2.27535e-28	-2.57693	down
TraesCS3B02G335600	10.6568	8.60201	8.92598	1.14799	1.62697	1.73734	3.86773e-29	-2.57678	down
TraesCS3B02G374600	6.55188	6.37655	5.34384	1.00633	1.10763	0.815156	9.53002e-31	-2.57607	down
TraesCS5D02G507500	3.35251	3.74779	2.59064	0.331923	0.55053	0.650693	1.07354e-12	-2.57551	down
TraesCS3B02G489500	10.8233	12.3146	11.5702	1.71866	2.56857	1.29595	1.23388e-30	-2.57524	down
TraesCS5B02G257000	5.64835	4.47874	6.04705	0.88417	0.892361	0.807238	5.96464e-20	-2.57138	down
TraesCS4A02G110100	50.7461	49.6717	51.4307	6.22947	8.70523	9.28897	6.16913e-56	-2.5713	down
TraesCS7A02G173900	0.802436	0.947247	1.22417	0.143681	0.204947	0.113699	6.79275e-10	-2.56963	down
TraesCS4A02G319100	0.720986	1.07464	1.0625	0.142026	0.176711	0.114062	8.9571e-08	-2.56956	down
TraesCS3A02G204800	19.1094	17.8809	16.9828	3.65419	2.7037	2.3449	4.77085e-45	-2.56846	down
TraesCS4B02G190200	2.36297	3.22868	2.15596	0.529436	0.257174	0.443868	1.64086e-12	-2.56764	down
TraesCS3D02G111800	8.63918	8.21752	9.83988	1.90365	1.31403	1.48263	2.84001e-41	-2.56532	down
TraesCS5B02G470100	68.9489	82.5919	67.979	9.62253	12.4681	13.9189	1.83092e-61	-2.55978	down
TraesCS5A02G375600	0.921865	1.31425	1.24639	0.083098	0.31717	0.156511	3.85922e-10	-2.55896	down
TraesCS4D02G194900	38.7516	39.555	34.2526	6.69579	6.59139	5.87988	8.29759e-53	-2.55808	down
TraesCS2B02G446100	3.62356	3.45481	3.45013	0.678005	0.30963	0.711977	1.45436e-26	-2.55717	down
Triticum_aestivum_newGene_53794	0.748903	0.811687	1.1463	0.056258	0.179152	0.1445	4.9177e-08	-2.55667	down
TraesCS2D02G064900	6.69576	6.37904	7.19526	0.694197	1.37162	1.22783	9.79598e-28	-2.55641	down
TraesCS5A02G241200	4.05501	4.85951	5.28693	0.938738	0.857012	0.505936	9.75972e-20	-2.55507	down
TraesCS2D02G583200	8.65247	8.94573	8.03235	1.35876	1.1287	1.68894	1.68208e-29	-2.55461	down
TraesCS5A02G526000	165.276	163.046	163.612	25.9741	24.1919	28.091	7.1032e-73	-2.55439	down
TraesCS7D02G329300	2.58281	2.83622	2.46156	0.150775	0.384828	0.707611	4.29126e-11	-2.55311	down
TraesCSU02G008100	32.2043	32.7093	33.934	5.02683	7.17145	5.5609	3.30135e-54	-2.55285	down
TraesCS2B02G098400	3.43743	3.85453	4.34956	0.614991	0.569548	0.699084	4.26004e-21	-2.55263	down
TraesCS5A02G383800	68.566	66.4365	103.305	10.7332	14.9272	13.3529	6.24007e-08	-2.55081	down
TraesCS3D02G540500	23.2566	20.4798	23.0816	4.40505	3.62345	2.85247	5.56015e-44	-2.5495	down
TraesCS5D02G010200	4.11173	1.65837	1.92386	0.29423	0.357778	0.598047	0.00583108	-2.54875	down
Triticum_aestivum_newGene_39373	0.426122	0.843597	0.63716	0.126968	0.097519	0.071938	4.49738e-06	-2.54622	down
TraesCS2B02G226900	1.11184	1.35627	1.08338	0.134422	0.31342	0.109406	4.85665e-07	-2.54265	down
TraesCS3B02G525200	23.6862	23.445	24.4446	4.14118	4.11619	3.53231	1.25492e-42	-2.5418	down
TraesCS1A02G415700	4.01162	3.33802	4.41689	0.523844	0.596454	1.73918	5.78316e-12	-2.54062	down
Triticum_aestivum_newGene_5362	0.966737	0.958755	0.768013	0.114497	0.08868	0.226366	5.80934e-09	-2.53906	down
TraesCS4B02G339400	29.1116	30.0833	25.3991	4.70347	4.89921	4.25586	5.27379e-48	-2.53894	down
Triticum_aestivum_newGene_17385	96.7214	96.4344	91.0238	16.39	15.1555	15.401	4.364e-60	-2.53861	down
TraesCS4D02G109000	4.42826	4.82128	5.69652	0.752426	0.933177	0.780794	1.46566e-22	-2.53618	down
TraesCS4D02G016500	31.5461	32.1502	30.5164	5.38026	5.41537	5.09239	7.6891e-49	-2.53606	down
TraesCS5D02G462900	1.60862	1.11733	1.23447	0.576783	0.095794	0.080504	3.09695e-07	-2.53399	down
TraesCS5A02G044200	1.06904	1.03043	1.25875	0.262907	0.130857	0.165046	3.75132e-10	-2.52989	down
TraesCS3B02G548600	1.19672	1.77796	1.50609	0.315701	0.119228	0.287462	1.56027e-11	-2.52977	down
TraesCS7D02G472100	10.0922	11.7496	12.4413	1.75743	1.64441	2.27418	3.82144e-31	-2.52905	down
Triticum_aestivum_newGene_42872	4.90281	5.18021	5.05169	0.484885	0	2.01388	7.47929e-13	-2.52691	down
TraesCS3B02G526700	16.6563	16.5015	15.3639	2.72621	2.58278	2.76307	2.86729e-38	-2.52677	down
TraesCS3D02G092600	1.10078	1.07306	1.31934	0.160674	0.155446	0.265124	7.20864e-18	-2.52189	down
TraesCS2D02G577900	1.9708	2.17045	1.5545	0.344513	0.155776	0.417934	1.49575e-08	-2.52154	down
TraesCS3A02G093000	2.80177	2.73766	3.02631	0.624668	0.454183	0.510214	1.40936e-21	-2.52091	down
TraesCS7B02G415600	1.08217	1.47175	1.24452	0.201812	0.19843	0.221702	8.80823e-13	-2.51821	down
Triticum_aestivum_newGene_14373	11.9799	10.1216	6.64128	1.56712	1.5475	1.70321	2.51832e-08	-2.517	down
TraesCS1A02G199600	1.17804	1.22095	1.11528	0.100397	0.169432	0.253184	2.19782e-07	-2.51402	down
Triticum_aestivum_newGene_41182	0.643275	0.60396	1.04815	0.085611	0.176664	0.053049	4.63147e-08	-2.51356	down
Triticum_aestivum_newGene_34190	1.43004	1.04902	1.77315	0.486617	0.267274	0.146314	2.84875e-09	-2.51292	down
TraesCS4D02G141500	16.3849	15.7142	14.0761	2.58485	2.57896	2.57759	1.8535e-23	-2.51172	down
TraesCS3A02G325600	0.900609	0.976941	0.86436	0.13588	0.104174	0.215174	5.6266e-13	-2.50941	down
Triticum_aestivum_newGene_30439	8.5626	16.6517	9.90971	1.53204	2.55195	1.75429	4.20486e-05	-2.50874	down
TraesCS7D02G325600	3.42179	2.8637	3.01075	0.404844	0.522418	0.624938	2.96591e-13	-2.50809	down
Triticum_aestivum_newGene_25125	129.652	137.481	128.833	24.0935	20.2972	22.4469	2.02283e-54	-2.50719	down
TraesCS7A02G314100	282.906	298.289	283.578	70.8022	3.01148	66.5298	3.78419e-27	-2.50549	down
TraesCS6A02G168900	57.7437	58.1378	59.4002	9.45276	10.2135	9.97474	3.55548e-60	-2.50506	down
TraesCS7D02G225600	5.80338	4.7914	4.41094	0.703663	0.838409	0.85634	1.81262e-21	-2.50398	down
TraesCS4A02G295500	7.58338	7.24772	9.44841	1.55484	0.677781	1.83444	2.87626e-18	-2.5033	down
Triticum_aestivum_newGene_9054	2.54737	2.00105	2.43438	0.525747	0.059169	0.452679	5.18015e-12	-2.49888	down
TraesCS4A02G491300	1.40734	0.773797	1.13494	0.068209	0	0.486964	9.82072e-05	-2.49857	down
TraesCS3A02G072700	0.584024	0.54741	0.666001	0.042388	0.151674	0.090362	8.96857e-07	-2.49784	down
TraesCS5D02G441500	7.90093	8.18998	8.29162	2.28157	0.835898	1.18687	3.38391e-37	-2.49779	down
TraesCS6B02G144700	25.4846	24.5017	22.7818	4.34582	3.99876	3.98985	6.06099e-33	-2.49738	down
TraesCS4B02G193500	0.713595	0.736343	1.10972	0.208501	0.097338	0.093423	1.04274e-08	-2.49513	down
TraesCS2B02G482900	148.782	168.38	149.926	26.1666	26.8465	26.5336	7.82322e-45	-2.49354	down
TraesCS2B02G123400	9.80779	11.2434	12.8744	1.63981	2.35393	1.67481	1.59248e-24	-2.49175	down
Triticum_aestivum_newGene_14513	1.46047	1.73514	1.32695	0.261439	0.092658	0.35796	1.37396e-09	-2.49022	down
TraesCS1D02G331100	2.42506	1.84347	2.23708	0.298997	0.165381	0.6168	9.47372e-12	-2.49008	down
TraesCS7A02G320800	36.2081	34.0172	35.3399	6.44855	5.30413	6.29258	3.97266e-46	-2.48839	down
Triticum_aestivum_newGene_3687	3.92062	2.5215	4.9771	0.634045	1.13287	0.298225	1.60668e-05	-2.48525	down
TraesCS6D02G270400	0.375246	0.424709	0.402367	0.032386	0.073152	0.088946	8.56639e-08	-2.48519	down
TraesCS3B02G540700	1.00628	1.27601	1.5596	0.108021	0.352422	0.19421	1.17321e-06	-2.48336	down
TraesCS3A02G206400	66.1074	69.5783	68.428	12.1636	11.189	12.8226	1.39332e-60	-2.48326	down
TraesCS2A02G027700	0.966128	1.33174	1.1832	0.385293	0	0.199503	4.44819e-10	-2.4784	down
TraesCS6A02G123300	28.8776	30.3123	30.6977	5.79798	4.55293	4.93251	9.91921e-47	-2.47826	down
TraesCS4A02G206600	0.591234	0.711317	0.538797	0.168676	0.137397	0	1.09163e-07	-2.47765	down
TraesCS4D02G271000	27.6689	31.5046	30.3052	4.099	5.41622	5.89506	9.17236e-39	-2.47681	down
TraesCS5A02G521400	34.4411	41.7939	33.2487	6.82301	7.59501	4.38755	2.5516e-29	-2.47628	down
TraesCS3D02G322200	1.94412	7.38983	7.16398	0.896314	0.984073	0.496822	0.00886503	-2.47627	down
Triticum_aestivum_newGene_7858	4.49066	4.15674	3.4213	0.909015	0.514265	0.53974	8.69052e-15	-2.47481	down
TraesCS7D02G370800	20.0886	18.773	19.5046	3.71827	3.23812	3.04046	2.45439e-39	-2.47276	down
Triticum_aestivum_newGene_26325	41.3556	34.7991	43.9293	6.65372	6.7723	7.36429	3.23002e-39	-2.46981	down
TraesCS6D02G216100	1.35124	1.76077	2.19309	0.172607	0.455342	0.259473	5.00506e-09	-2.46599	down
TraesCS1B02G170100	69.7197	71.0448	68.0605	13.1071	9.9859	11.828	1.95895e-51	-2.46437	down
TraesCS5A02G185600	63.3954	64.9905	63.9619	10.4885	10.0299	11.5562	4.98803e-54	-2.46435	down
TraesCS7D02G351700	1.59997	2.76775	2.35129	0.289248	0.31862	0.328317	1.86161e-18	-2.46302	down
TraesCS4A02G442500	1.99867	1.49367	2.02692	0.375373	0.303391	0.277632	8.46868e-11	-2.46193	down
TraesCS7D02G232200	1.85032	2.27433	2.00338	0.443262	0.332114	0.269165	1.06833e-08	-2.461	down
TraesCS5D02G507800	23.8787	17.5581	24.57	3.37366	3.69701	4.43159	1.66593e-18	-2.46077	down
TraesCS5A02G148000	10.9216	10.6804	10.1616	1.96855	1.74243	1.79523	6.67636e-37	-2.45968	down
TraesCS7B02G327000	44.8305	42.3692	44.1231	7.45801	8.15156	7.30946	5.59658e-48	-2.45902	down
TraesCS3D02G502400	1.03081	1.5784	1.03475	0.182824	0.252044	0.195091	3.50635e-09	-2.45819	down
TraesCSU02G200200	1.9027	2.06216	2.00627	0.261545	0.330124	0.221857	1.06351e-10	-2.45762	down
TraesCS7A02G353400	11.3958	11.5145	14.4021	1.67233	2.27371	2.51219	9.59001e-28	-2.45299	down
TraesCS5D02G329200	874.704	890.288	880.579	155.617	153.464	154.153	8.91285e-101	-2.45281	down
TraesCS1A02G352200	4.40252	4.05092	5.16906	0.794845	0.558963	0.836331	8.87057e-19	-2.45013	down
TraesCS3B02G107600	1.25309	0.773064	0.513035	0.016106	0.193584	0.113224	3.02279e-07	-2.44902	down
TraesCS4D02G293200	9.53678	7.89379	8.5061	1.82522	1.24489	1.49629	2.44084e-34	-2.44467	down
TraesCS7B02G455900	1.13513	1.35448	1.73619	0.185222	0.181437	0.487534	6.59302e-08	-2.44454	down
TraesCS4A02G116800	104.108	92.9564	88.369	14.1506	18.6915	16.6858	2.44313e-52	-2.44345	down
TraesCS4A02G415900	1.76631	2.49756	1.8944	0.287348	0.296387	0.477591	1.90858e-09	-2.44288	down
TraesCS3A02G105700	17.6916	17.4582	18.8579	2.00448	3.51192	3.93351	9.54637e-44	-2.44062	down
TraesCS7B02G361500	0.9656	0.678247	0.676776	0.081762	0.123217	0.24434	1.48035e-08	-2.44014	down
TraesCS7D02G422400	10.982	8.46716	12.8068	1.8416	2.24637	1.59581	8.1665e-14	-2.44007	down
Triticum_aestivum_newGene_29101	1.02784	0.650496	0.685682	0.128839	0.163953	0.07084	1.20735e-07	-2.43948	down
TraesCS7A02G173000	1.22972	1.70114	1.53443	0.21695	0.315795	0.250158	6.44434e-17	-2.43747	down
Triticum_aestivum_newGene_36674	1.15979	1.34006	1.3365	0	0.197506	0.5222	5.59424e-06	-2.43487	down
TraesCS4B02G102000	5.74216	5.67768	5.64657	1.02652	1.16496	0.823299	7.22994e-24	-2.43461	down
TraesCS2B02G224300	42.657	42.5408	41.055	7.07032	7.90924	7.50887	1.25571e-54	-2.43024	down
TraesCS2B02G593500	1.76015	1.47728	0.794183	0.238961	0.161417	0.301944	6.21501e-05	-2.42879	down
TraesCS7D02G145000	5.34533	8.37224	7.00451	0.904234	1.85222	1.06132	1.19327e-10	-2.42599	down
TraesCS5D02G491200	44.8009	45.1702	44.3158	8.16698	7.33312	8.32732	5.23523e-43	-2.42547	down
TraesCS4D02G094200	9.77865	9.14887	8.32559	1.90366	1.81568	1.15739	1.1651e-30	-2.42196	down
TraesCS6D02G076600	16.9364	16.9986	17.0887	2.93406	2.89122	3.53354	3.03242e-48	-2.42041	down
TraesCS3D02G437300	1.60465	2.07917	1.73895	0.377564	0.208735	0.364153	1.24897e-10	-2.42026	down
TraesCS6B02G355700	3.02993	3.18503	2.00892	0.330014	0.447482	0.69505	3.48164e-10	-2.42012	down
TraesCS7B02G445000	12.9705	11.9834	11.7624	2.26058	1.98204	2.32766	2.20639e-38	-2.41931	down
Triticum_aestivum_newGene_38601	1.50712	1.95338	2.08391	0.684098	0.092694	0.28605	9.86782e-14	-2.41888	down
TraesCS5A02G366000	1.53686	1.46659	1.68457	0.295507	0.338831	0.168143	1.98448e-13	-2.41699	down
TraesCS3A02G442600	6.85501	6.55672	6.91393	1.02526	1.21867	1.38772	2.24752e-22	-2.41503	down
Triticum_aestivum_newGene_3177	9.21848	7.37162	8.47676	1.72412	0.750557	2.00313	1.74677e-17	-2.41434	down
TraesCS3B02G236900	12.022	12.8404	11.3715	1.92972	1.8983	2.50827	7.58978e-38	-2.41404	down
Triticum_aestivum_newGene_27453	1.6774	0.792898	1.67599	0.049657	0.018195	0.974436	0.00244054	-2.41181	down
TraesCS5B02G428000	181.265	184.032	173.461	33.7694	32.1618	31.4595	3.0796e-68	-2.40865	down
TraesCS2A02G535900	5.49675	4.7183	4.41151	1.57767	0.656634	0.356798	1.05722e-11	-2.4085	down
TraesCS4D02G357100	15.1824	13.1386	15.8056	2.50089	2.3254	3.19733	3.11148e-35	-2.4077	down
TraesCS5A02G396900	5.46036	5.94403	8.14292	1.99305	1.12062	0.974423	8.13101e-27	-2.40758	down
TraesCS1A02G422700	3.32237	2.92932	3.15951	0.429686	0.814956	0.541733	1.79149e-19	-2.40527	down
TraesCS6B02G298500	103.64	103.559	101.644	19.6486	19.0691	17.2032	6.14051e-63	-2.40447	down
Triticum_aestivum_newGene_30665	1.6263	1.89579	1.84337	0.328406	0.38679	0.202223	1.62257e-13	-2.4032	down
TraesCS6A02G183200	1.5013	1.34385	0.830752	0.190993	0.151167	0.123144	1.93189e-11	-2.4026	down
TraesCS3A02G438800	13.9385	12.3566	12.3277	2.1305	2.89046	2.21737	2.34571e-35	-2.4019	down
Triticum_aestivum_newGene_48079	60.966	56.1751	58.6977	10.9776	10.4545	9.66754	5.93551e-47	-2.40146	down
TraesCS6B02G350100	9.85413	11.8669	13.5705	1.323	2.13531	2.94117	7.97732e-19	-2.40038	down
TraesCS3D02G500000	36.5239	34.3369	39.2948	8.09879	4.41074	7.49571	1.80936e-32	-2.39952	down
TraesCS3D02G242700	0.895392	1.3398	1.05624	0.158394	0.113441	0.421143	1.11584e-06	-2.39948	down
Triticum_aestivum_newGene_26256	1.17496	1.09996	1.28775	0.123374	0.083977	0.422352	6.39498e-07	-2.39773	down
TraesCS2D02G320900	60.0618	62.1042	62.1357	10.7461	11.235	11.5913	9.82244e-49	-2.39764	down
Triticum_aestivum_newGene_53221	1.28368	1.17187	1.30501	0.292165	0.317106	0.041022	8.01259e-06	-2.39557	down
TraesCS3A02G408200	6.32402	12.1208	11.885	1.88578	1.35049	1.93643	2.72453e-06	-2.39516	down
TraesCS3A02G376100	7.92506	8.86724	6.97946	1.53097	1.09631	1.65192	1.74784e-13	-2.39472	down
Triticum_aestivum_newGene_14437	7.72599	10.0313	10.3958	1.64365	1.71847	1.70847	8.37919e-20	-2.39438	down
TraesCS7B02G084600	1.69831	0.920765	1.15693	0.283553	0.112931	0.618665	0.000162015	-2.39148	down
TraesCS7A02G208200	4.21161	4.32609	3.41396	0.753256	0.614664	0.797279	1.53569e-21	-2.38916	down
TraesCS1D02G430700	81.8001	78.7405	85.709	14.3177	15.1457	13.8062	9.2204e-57	-2.38545	down
TraesCS1D02G273600	2.45622	3.89536	4.16632	1.28253	0.306334	0.324591	1.56221e-07	-2.38386	down
TraesCS4A02G208900	72.3164	74.023	77.885	14.3923	14.2272	12.6472	1.82838e-50	-2.38306	down
TraesCS4D02G345900	4.24787	3.27402	4.21763	1.17779	0.629955	0.316509	1.00308e-12	-2.3827	down
TraesCS4B02G286600	67.4954	66.4533	67.8774	10.9318	11.0139	15.0254	2.14836e-54	-2.38251	down
TraesCS2A02G066500	0.978702	1.17658	0.731279	0.173506	0.10901	0.240137	1.52862e-07	-2.3825	down
TraesCS2D02G583100	21.1467	19.5686	18.7483	3.91498	4.51046	2.53882	8.19063e-38	-2.37932	down
TraesCS7D02G221900	0.630641	0.84012	0.760992	0.19656	0.013561	0.148797	1.38151e-07	-2.37929	down
TraesCS4D02G063500	18.9689	19.4302	27.2633	3.72448	3.37773	4.97746	4.42188e-12	-2.37839	down
TraesCS1D02G271200	50.7171	53.2471	36.145	10.5164	13.1865	11.6083	7.79617e-38	-2.37532	down
TraesCS2A02G286700	33.1257	36.9939	39.4168	6.75029	6.09503	7.17671	1.06419e-42	-2.37455	down
TraesCS1D02G189800	38.2119	38.353	32.5465	7.09119	5.73546	7.37858	1.99935e-41	-2.37232	down
TraesCS1D02G413600	8.52165	8.71955	8.28571	1.33548	1.71971	2.6146	5.99216e-32	-2.3717	down
TraesCS2D02G183500	0.869243	0.84032	1.11065	0.280249	0.08565	0.150748	1.14023e-09	-2.37162	down
TraesCS7A02G450700	10.2511	10.1868	11.2901	1.72265	1.85849	2.22753	5.03231e-31	-2.36801	down
TraesCS2B02G199600	1.5054	1.69353	1.74382	0.181578	0.152413	0.550906	1.45066e-07	-2.36632	down
TraesCS6B02G347400	0.83975	0.894369	1.20844	0.084805	0.244067	0.203801	1.54243e-07	-2.36545	down
TraesCS2A02G376300	6.22267	5.17487	4.44997	1.19281	0.940276	1.25881	2.34039e-21	-2.36469	down
TraesCS2B02G572100	1.21132	1.84974	1.58639	0.462954	0.286751	0.063702	1.71584e-06	-2.36435	down
TraesCS2A02G186500	7.19444	6.281	7.55407	1.34744	1.06372	1.48122	2.36344e-19	-2.36393	down
TraesCS7D02G018800	0.894531	1.11131	1.22915	0.069404	0.323432	0.145323	5.4528e-07	-2.3636	down
TraesCS7B02G078300	10.9897	9.1525	9.78789	1.84318	2.80828	1.61974	6.92427e-37	-2.36239	down
TraesCSU02G142100	0.787721	0.503415	0.389227	0.038408	0.11817	0.148183	0.000180646	-2.36226	down
TraesCS3B02G324700	5.74857	7.1144	6.06874	1.70008	0.658005	1.28346	2.11998e-10	-2.36051	down
TraesCS3B02G045900	19.6636	21.7176	21.9985	4.16337	4.61667	2.93816	2.44323e-41	-2.35948	down
TraesCS3A02G434900	6.2368	6.0568	7.40494	1.46031	1.05016	1.15454	2.04208e-20	-2.35931	down
TraesCS3B02G010000	0.526276	0.519799	0.521701	0.091482	0.126709	0.06349	2.05817e-06	-2.35826	down
TraesCS5B02G056900	2.0521	1.07696	1.06122	0.306083	0.196078	0.103711	5.56841e-11	-2.3555	down
TraesCS7A02G371200	1.16681	0.930515	0.98699	0.07043	0.307112	0.163399	7.32179e-09	-2.3541	down
TraesCS4D02G248400	1.4284	2.76041	1.50493	0.195393	0.516497	0.250379	1.84153e-12	-2.35387	down
TraesCS6D02G367700	5.00788	2.86627	4.03065	0.352317	1.12502	0.734113	3.74664e-07	-2.35179	down
Triticum_aestivum_newGene_21986	1.46513	2.55578	1.9477	0.291725	0.246664	0.570619	4.99766e-07	-2.35143	down
Triticum_aestivum_newGene_11206	17.8388	18.8815	19.5571	2.93012	3.25715	4.38983	3.676e-38	-2.35053	down
Triticum_aestivum_newGene_32846	5.63481	5.00063	4.60932	0.844533	0.764516	0.902497	2.05797e-31	-2.34943	down
TraesCS3B02G439900	2.27224	2.94045	2.99035	0.433882	0.46835	0.561335	6.09563e-15	-2.34874	down
TraesCS7A02G488600	10.2606	14.6907	15.6989	1.71585	3.11539	2.83603	7.45182e-14	-2.34839	down
TraesCS2D02G526100	2.89542	3.08101	2.41248	0.400113	0.512846	0.528841	2.6467e-08	-2.34789	down
TraesCS7A02G159600	1.79731	1.96033	3.15783	0.284946	0.554737	0.255572	2.32683e-10	-2.34212	down
TraesCS7B02G233400	4.15565	4.40767	2.66484	0.477873	0.654036	0.949935	3.11499e-07	-2.34036	down
TraesCS5B02G410900	1.00933	1.16216	1.05705	0.118091	0.289589	0.191558	2.70698e-11	-2.33983	down
Triticum_aestivum_newGene_7821	1.73108	2.2966	1.36774	0.110586	0.449892	0.484306	7.9775e-07	-2.33935	down
TraesCS1B02G449300	3.98006	3.29874	3.82717	0.681681	0.549159	0.817563	3.1618e-07	-2.3391	down
TraesCS5A02G359700	8.20437	15.2897	8.10846	1.86833	1.99853	2.09432	0.000201064	-2.338	down
TraesCS3B02G553500	25.312	26.5144	29.2224	5.41988	5.31507	4.65211	4.77622e-33	-2.33747	down
TraesCS2D02G207200	3.02902	2.94044	2.83197	0.558456	0.513476	0.586288	5.71831e-15	-2.33702	down
TraesCS2A02G517000	3.17751	2.88328	2.27396	0.388793	0.539911	0.635795	3.15394e-10	-2.33689	down
TraesCS6A02G271300	144.172	138.96	143.715	27.0665	26.5226	27.4842	2.16945e-65	-2.33611	down
TraesCS6A02G337100	42.441	31.8699	38.2261	7.4866	6.21139	7.32597	3.38171e-35	-2.33592	down
TraesCS1A02G273500	7.45144	7.44326	7.87573	1.18151	1.73152	1.33788	2.4737e-22	-2.33471	down
TraesCS3D02G139600	114.255	112.351	110.992	20.5598	19.3938	21.705	3.59409e-57	-2.33254	down
TraesCS3B02G024600	0.697709	0.657297	0.642002	0.189274	0.097519	0.076479	3.42724e-06	-2.33212	down
TraesCS4D02G276500	9.76541	10.5154	10.0187	2.08109	1.80517	1.88856	2.41865e-31	-2.33195	down
TraesCS2D02G564100	5.20546	4.37033	4.00317	0.845662	1.14789	0.543154	2.50474e-20	-2.32773	down
TraesCS7A02G430400	28.2217	26.9981	28.3784	4.25871	6.27225	5.46488	6.02261e-36	-2.32604	down
Triticum_aestivum_newGene_49350	57.9078	62.4092	59.3871	13.1651	9.64673	11.6072	1.39316e-43	-2.32508	down
TraesCS6D02G248600	3.93122	3.10311	4.17087	0.735865	0.90662	0.701596	2.38001e-07	-2.32472	down
TraesCS5D02G490700	2.31671	1.99174	1.62313	0.157663	0.534568	0.399965	8.15979e-08	-2.32321	down
TraesCS4A02G110600	1.44505	2.15288	1.89542	0.510881	0.429435	0.475876	2.77386e-12	-2.3231	down
TraesCS1B02G445600	5.23607	3.90254	4.23125	0.649666	0.913002	0.985214	1.1996e-20	-2.32296	down
Triticum_aestivum_newGene_4758	1.77027	1.5247	2.87969	0.31981	0.46498	0.414281	1.4611e-09	-2.32287	down
TraesCS5B02G232700	64.784	67.0437	65.6158	12.3642	11.7235	12.523	6.98259e-48	-2.32119	down
Triticum_aestivum_newGene_41501	0.868412	1.65331	3.24779	0.226101	0.488988	0.384699	0.0396891	-2.31991	down
TraesCS7B02G028300	1.81572	1.64024	2.23977	0.153522	0.306207	0.335	4.49081e-14	-2.31661	down
TraesCS2B02G282400	121.397	112.377	115.13	22.7605	21.6994	22.8262	1.13471e-58	-2.31554	down
TraesCS2B02G536700	4.74169	4.44056	4.53686	0.769198	0.958384	0.913907	2.45351e-22	-2.31446	down
TraesCS3A02G214100	12.1168	12.7608	12.8472	2.38708	2.34882	2.54881	2.64509e-35	-2.31205	down
TraesCS5A02G181400	0.586096	0.306145	0.45348	0.049598	0.082355	0.585687	1.69164e-05	-2.31039	down
TraesCS6A02G153700	32.242	33.4988	29.1042	6.88018	5.96527	5.50068	2.95589e-38	-2.30956	down
TraesCS6B02G181400	17.2891	16.6298	18.8489	2.73414	3.66527	3.80675	7.43472e-34	-2.30922	down
TraesCS3B02G472700	1.96778	2.0631	1.83267	0.196477	0.396393	0.458635	2.44858e-11	-2.30806	down
TraesCS4D02G335600	3.05016	3.7216	2.80463	0.391651	0.659271	0.731482	9.49166e-17	-2.30597	down
TraesCS1B02G299700	7.75788	7.90203	6.3198	1.43317	1.91406	0.904383	2.60913e-19	-2.30586	down
Triticum_aestivum_newGene_2132	1.81491	1.42094	1.78895	0.081382	0.5806	0.294076	1.00706e-08	-2.30576	down
TraesCS5D02G566200	0.92183	1.03048	1.02086	0.307418	0.25547	0	1.79404e-07	-2.30506	down
Triticum_aestivum_newGene_4073	0.576662	0.94099	1.06113	0.171403	0.073244	0.247973	6.15359e-06	-2.30441	down
TraesCS3D02G158800	2.8409	2.29487	2.58525	0.48663	0.646841	0.357555	1.2928e-13	-2.30221	down
TraesCS4B02G086300	0.74064	1.31432	1.27026	0.212101	0.216421	0.20472	4.98855e-07	-2.30176	down
TraesCS7A02G426600	12.439	12.2824	12.5032	1.99949	3.05395	2.19124	6.7102e-30	-2.3014	down
TraesCS4A02G429000	6.55678	6.33523	7.1503	0.954716	0.949582	1.97993	1.14384e-24	-2.30133	down
TraesCS1B02G283300	10.9737	10.3102	12.4901	2.0792	2.27028	2.72877	8.0053e-26	-2.3009	down
TraesCS5A02G061200	30.1774	27.7326	26.152	5.79307	4.60661	5.60994	4.5514e-38	-2.29905	down
TraesCS6B02G396700	3.03966	2.87385	2.29006	0.582314	0.627849	0.511639	1.86393e-20	-2.29784	down
TraesCS4B02G089500	248.198	252.681	249.932	51.9508	47.6132	47.0428	4.29016e-63	-2.29765	down
Triticum_aestivum_newGene_6723	11.3013	18.2665	18.2305	3.52672	2.81037	3.68794	3.63809e-09	-2.29739	down
TraesCS6A02G236300	1.56262	1.15605	1.47961	0.280455	0.191925	0.351785	6.46247e-11	-2.29662	down
TraesCSU02G057800	7.38457	5.72643	6.63008	0.950733	1.21534	1.68173	1.16639e-12	-2.29559	down
TraesCS7D02G207300	44.6757	40.2704	42.7301	8.39338	7.75313	8.66004	1.6389e-46	-2.29456	down
TraesCS2D02G345400	1.51622	1.89131	2.18985	0.506774	0.249932	0.313246	9.37993e-09	-2.29286	down
TraesCS5D02G299600	1.49819	1.10141	1.5774	0.165422	0.430366	0.208447	1.3071e-08	-2.29236	down
Triticum_aestivum_newGene_13680	1.42637	1.69114	1.43851	0.444357	0.220424	0.354992	2.21636e-08	-2.29172	down
TraesCS1A02G390100	2.01374	1.79951	1.3819	0.552269	0.102685	0.125182	1.05427e-07	-2.28978	down
TraesCS5B02G275600	49.4143	48.2482	47.3032	9.48944	10.1435	8.83485	1.16768e-45	-2.28952	down
TraesCS1B02G074100	29.5151	26.6442	26.7055	4.9414	5.81761	5.50429	1.34718e-31	-2.28939	down
TraesCS4D02G194500	1.21118	1.84822	1.8129	0.252379	0.475201	0.209036	7.25182e-10	-2.28843	down
TraesCS5D02G553900	1.04876	3.17817	2.84706	0.444266	0.174451	0.701282	0.0033981	-2.28606	down
TraesCS6A02G143900	3.07172	4.44662	3.53655	0.308518	1.04479	0.808127	3.96024e-11	-2.28599	down
TraesCS1D02G123400	45.8286	45.326	46.8682	8.34763	9.34556	9.72875	1.38058e-48	-2.28586	down
TraesCS7A02G349400	12.6143	9.76157	10.8739	1.99899	1.82073	2.67167	2.80214e-14	-2.28508	down
TraesCS2B02G404400	9.03443	8.8268	9.71822	1.93345	1.70325	1.66411	2.21086e-31	-2.28382	down
TraesCS7B02G100600	1.48574	1.85266	2.21716	0.479543	0.242481	0.36272	2.59419e-12	-2.28197	down
TraesCS5A02G234200	44.897	42.6396	47.4618	9.14081	8.79917	8.70258	2.90094e-47	-2.28194	down
Triticum_aestivum_newGene_8490	1.57523	1.69704	2.46321	0.262937	0.29288	0.440871	7.0135e-10	-2.2817	down
TraesCS7B02G215000	229.089	257.099	239.827	56.6635	79.3547	8.39616	1.39666e-19	-2.27985	down
Triticum_aestivum_newGene_34749	3.51444	4.25879	6.33337	1.21861	0.673013	0.873889	5.90662e-06	-2.27977	down
TraesCS6D02G358900	2405.26	2469.71	2371.69	489.099	488.047	456.586	3.68879e-103	-2.27967	down
TraesCS5A02G225300	31.863	30.9244	32.2385	5.76128	6.58911	6.443	1.84524e-39	-2.27867	down
TraesCS6B02G244800	15.1201	12.8122	15.7309	2.05228	3.2478	3.69088	1.00835e-31	-2.27819	down
TraesCS4A02G264800	9.20182	7.93465	9.37095	1.20274	2.82844	0.918768	2.71273e-23	-2.27741	down
Triticum_aestivum_newGene_45096	2.14447	1.82906	2.08438	0.487019	0.356317	0.327358	3.90882e-07	-2.27676	down
TraesCS1D02G381800	5.07275	4.51017	4.65624	1.0837	0.728338	1.11137	8.76162e-24	-2.27637	down
TraesCS3D02G476500	11.6535	11.6285	10.9621	2.19679	2.2638	2.31483	3.7739e-27	-2.27582	down
TraesCS4A02G491400	1.56221	1.07229	1.15326	0.206652	0.20349	0.316338	4.77653e-07	-2.27554	down
Triticum_aestivum_newGene_22857	0.809717	0.758801	0.736704	0.268741	0.046392	0.107394	1.19113e-05	-2.2755	down
Triticum_aestivum_newGene_9714	2.03444	1.59034	1.75668	0.236643	0.277622	0.423645	1.27011e-16	-2.27455	down
Triticum_aestivum_newGene_41359	1.54762	2.06103	1.66058	0.917129	0.639927	0.417361	4.6425e-20	-2.27281	down
TraesCS7D02G386000	0.699816	0.84256	0.522409	0.06677	0.211105	0.120268	2.28569e-08	-2.27211	down
Triticum_aestivum_newGene_48695	0.685947	1.04049	1.09374	0.136427	0.181282	0.235943	4.48971e-08	-2.27205	down
Triticum_aestivum_newGene_33927	1.60783	1.77121	2.65949	0.381788	0.389621	0.416496	3.36294e-07	-2.2716	down
TraesCS1D02G278800	6.95954	7.79392	7.69345	1.61451	1.26974	1.4922	6.13733e-21	-2.27141	down
TraesCS6D02G051800	2.74973	2.89478	3.63192	0.308096	0.61921	0.876669	2.56441e-10	-2.27122	down
TraesCS3D02G262000	8.61784	7.11653	7.79033	1.69684	1.72758	1.42769	4.71559e-28	-2.26817	down
TraesCS3D02G518200	44.5248	43.8261	42.8124	9.55528	8.65579	8.01143	3.68407e-40	-2.26644	down
TraesCS5D02G494800	5.36609	5.38797	4.61754	0.895304	0.92049	1.24183	2.24534e-19	-2.26638	down
TraesCS7D02G306700	1.51598	1.77337	1.57276	0.3578	0.270834	0.338016	3.72322e-12	-2.26612	down
TraesCS4A02G056500	0.934629	1.03837	0.744201	0.153008	0.240301	0.143414	9.88602e-07	-2.26594	down
TraesCS2B02G458400	4.80008	3.97685	5.81783	1.16396	0.712008	0.781457	1.67336e-13	-2.26455	down
TraesCS4D02G227300	4.66121	5.16314	4.29789	0.935185	0.75535	1.0386	4.32047e-21	-2.26325	down
TraesCS3B02G480000	4.30943	3.51868	3.01023	0.597987	0.729974	0.833453	1.89448e-15	-2.26286	down
TraesCS4A02G249800	3.9217	4.39363	3.25173	0.307485	1.09531	0.842399	6.9329e-06	-2.26168	down
TraesCS7B02G364700	1.29939	1.13001	1.01031	0.241042	0.214429	0.220587	3.54112e-12	-2.2614	down
Triticum_aestivum_newGene_10527	6.42895	5.23638	7.08686	1.18134	1.14958	1.13049	2.16523e-20	-2.26116	down
Triticum_aestivum_newGene_40233	2.37862	1.48879	2.4651	0.28864	0.446986	0.372372	6.30405e-11	-2.25943	down
TraesCS4B02G227600	3.25677	1.74725	2.57701	0.541399	0.397224	0.569232	2.70092e-06	-2.25885	down
TraesCS7D02G133400	50.9995	47.3319	46.5541	9.68655	8.52978	10.2448	7.70243e-42	-2.25844	down
TraesCS4A02G298000	15.3908	20.7606	12.7823	2.49817	3.08722	3.10901	1.03993e-14	-2.25808	down
TraesCS2D02G108500	7.0706	4.95671	5.72532	1.6699	1.09456	0.726863	5.34355e-18	-2.25719	down
TraesCS6A02G120000	2.31912	2.58745	2.53656	0.471149	0.528335	0.421916	9.21264e-23	-2.25691	down
TraesCS3A02G277100	2.06847	2.30691	2.28159	0.486201	0.498391	0.343882	2.40524e-14	-2.2562	down
TraesCS2A02G046500	4.28922	4.11691	3.395	0.951832	0.846638	0.488198	9.75506e-16	-2.25617	down
TraesCS5A02G509100	12.3618	10.4892	11.5564	1.95426	2.13545	2.67362	5.90135e-31	-2.256	down
TraesCS4D02G110000	57.0403	58.0579	58.0794	11.7699	11.1933	11.8476	1.99631e-48	-2.25556	down
TraesCS5B02G070900	8.20044	4.78155	5.20483	1.56645	0.961922	1.04478	1.19349e-13	-2.25384	down
TraesCS5A02G052400	1.1394	0.882163	0.758311	0.144433	0.250293	0.156597	1.10584e-09	-2.25206	down
Triticum_aestivum_newGene_30102	2.53101	2.19454	2.57397	0	1.47381	0	0.00034688	-2.24764	down
TraesCS3A02G404400	17.519	17.2381	18.8494	2.32957	2.73138	5.60798	3.72228e-23	-2.24719	down
TraesCS2D02G534900	5.41478	5.67561	5.51339	1.21556	0.588157	2.13106	1.00471e-08	-2.24681	down
TraesCS3A02G064400	10.4971	8.70771	5.31163	2.37776	1.65013	1.52469	1.48796e-07	-2.24372	down
TraesCS3D02G132500	1.44397	1.72957	1.31753	0.33714	0.323144	0.237833	9.54735e-09	-2.24231	down
TraesCS6B02G181900	0.89379	1.20948	1.08515	0.107945	0.337629	0.130557	6.151e-07	-2.24218	down
Triticum_aestivum_newGene_7844	3.07313	3.31706	4.52286	0.299844	0.595092	0.816924	2.49384e-21	-2.24055	down
TraesCS7A02G348600	0.980074	1.14435	0.551388	0.185876	0.240461	0.104379	6.0391e-05	-2.24048	down
TraesCS2A02G259500	114.301	115.891	117.371	24.8104	23.1131	22.3567	9.26982e-55	-2.24034	down
TraesCS2B02G236900	5.46772	3.79172	4.67587	0.952553	0.766142	1.0181	2.79145e-25	-2.24007	down
TraesCS5D02G496000	23.4911	28.9965	23.0092	6.09393	5.09941	5.63898	2.68211e-18	-2.23953	down
TraesCS6A02G150900	46.0674	45.2216	43.1349	9.04864	9.65329	8.66395	7.35447e-43	-2.23869	down
TraesCS5B02G535000	6.03236	5.38676	5.82422	1.21992	1.12475	0.943311	9.69738e-22	-2.23851	down
TraesCS1A02G279500	11.6558	11.2843	10.2394	2.41607	2.07674	1.99881	5.6514e-26	-2.23849	down
TraesCS4A02G034500	9.59593	8.72231	10.3891	1.85723	1.82048	2.21972	4.87975e-27	-2.23735	down
TraesCS2A02G466900	1.24396	1.26303	1.07842	0.180334	0.248548	0.269601	3.50312e-11	-2.23679	down
TraesCS6D02G158200	59.891	64.1294	56.8002	10.7022	10.0912	11.2539	7.02082e-39	-2.23671	down
TraesCS4B02G148300	3.40653	4.43945	3.75635	0.815615	0.944625	0.568704	2.02482e-19	-2.23494	down
Triticum_aestivum_newGene_43879	1.40552	1.53777	1.3914	0.36761	0.230745	0.255818	2.47178e-11	-2.23461	down
TraesCS3D02G099000	6.28763	7.82292	6.70278	1.41994	1.15525	1.56069	2.60522e-22	-2.23411	down
TraesCS4D02G058200	2.84637	3.50031	2.61955	0.612436	0.62828	0.606316	1.09232e-18	-2.23192	down
TraesCS1A02G155000	1.17608	1.22195	1.18106	0.407685	0.097909	0.220669	4.53311e-08	-2.23183	down
TraesCS6A02G315500	55.4945	61.5658	54.2108	10.258	13.0661	11.6726	7.66733e-40	-2.23157	down
TraesCS6D02G016900	1.03329	0.916475	0.826015	0.133839	0.178308	0.120837	1.88595e-08	-2.23142	down
TraesCS7D02G531800	100.222	93.1864	94.9396	22.2479	18.4744	17.7008	4.04283e-46	-2.23103	down
TraesCS2A02G538600	2.08378	2.47966	2.37375	0.328316	0.481639	0.339182	3.74189e-15	-2.23074	down
TraesCS2B02G550700	5.2869	4.77855	6.33356	0.963478	1.16455	1.2251	1.59579e-23	-2.2303	down
TraesCS4B02G319200	7.79135	4.68168	5.96031	0.966046	1.2671	1.11376	0.000140892	-2.22926	down
TraesCS6D02G243800	82.9285	82.9083	82.3605	18.2274	16.4615	16.1364	1.26482e-52	-2.22877	down
TraesCS6B02G305600	1.67022	1.06171	0.838534	0.154584	0.194998	0.367826	0.000229394	-2.22836	down
TraesCS6A02G305800	19.3469	18.0966	16.3228	3.85576	3.61517	3.55855	1.28634e-36	-2.2261	down
TraesCS4A02G044000	308.963	304.222	320.505	68.5421	62.8864	60.2448	7.05482e-68	-2.22569	down
TraesCS2D02G397000	8.47522	7.09038	6.66188	1.83264	1.5052	1.33303	1.35727e-18	-2.22218	down
TraesCS3D02G102300	9.15114	9.45061	8.56853	1.91786	1.79583	1.86257	1.32958e-28	-2.22159	down
TraesCS5B02G174300	1.09339	1.88401	1.2801	0.453153	0.186799	0.23184	5.52251e-06	-2.21983	down
TraesCS3D02G063800	1.4348	2.00725	1.90962	0.384052	0.410915	0.630943	5.53396e-12	-2.21803	down
TraesCS6D02G113500	68.0439	64.8992	63.927	14.3515	11.5062	14.7591	4.97536e-41	-2.21798	down
TraesCS1A02G272600	8.86251	9.85984	9.12894	1.66597	2.61919	1.93187	1.19935e-21	-2.21718	down
TraesCS6A02G127700	1.43229	1.87666	2.71617	0.496632	0.298326	0.429422	2.53132e-05	-2.21453	down
TraesCS6D02G298800	4.74788	4.47586	5.16143	0.49884	0.982298	1.47006	9.23928e-14	-2.21419	down
TraesCS7B02G262700	36.3409	41.7191	41.8029	8.86397	8.78082	6.48484	2.66465e-33	-2.21398	down
TraesCS7A02G551900	3.55121	4.26522	3.54861	0.850765	0.676137	0.780775	5.1503e-25	-2.21392	down
TraesCS7B02G121700	1.34509	1.31726	1.30974	0.150028	0.367249	0.299007	3.93768e-11	-2.21084	down
TraesCS4A02G084200	2.36489	1.09276	1.51536	0.411534	0.478962	0.187055	6.39284e-05	-2.20927	down
TraesCS5A02G493500	18.0611	16.3138	16.1344	3.04006	3.28217	2.46932	5.65842e-33	-2.20856	down
Triticum_aestivum_newGene_6479	2.64938	3.18291	2.2493	0.638014	0.487959	0.361131	2.86295e-08	-2.20776	down
TraesCS4B02G366900	3.29324	3.49053	3.37494	0.821239	0.767228	0.407181	6.37405e-19	-2.20659	down
TraesCS7D02G068500	72.8987	67.302	68.9111	13.2157	15.3238	14.9286	6.27605e-36	-2.20645	down
TraesCS5D02G273700	12.0416	12.8144	13.3731	2.90092	2.0873	2.91142	2.99633e-33	-2.2055	down
TraesCS5D02G293700	107.77	108.672	85.9341	21.896	22.3526	23.382	4.85165e-56	-2.20353	down
TraesCS3D02G309400	323.337	342.505	314.361	60.6208	71.2117	72.8826	2.09034e-55	-2.2009	down
TraesCS5B02G382300	0.961601	0.840442	0.994895	0.582787	0	0	0.000410962	-2.19759	down
TraesCS5A02G065600	2.62166	2.00594	1.497	0.314335	0.356464	0.566732	4.90719e-08	-2.19612	down
Triticum_aestivum_newGene_20655	1.51553	1.58831	1.42135	0.307186	0.806146	0.259755	3.75916e-08	-2.19601	down
TraesCS4B02G365600	28.0178	28.4822	25.9276	5.34461	3.97956	5.42025	2.08161e-36	-2.19418	down
TraesCS5A02G028700	1.87918	2.9703	2.92263	0.615561	0.536645	0.444678	1.67506e-07	-2.19397	down
TraesCS3A02G263100	1.09275	1.41988	2.36012	0.509557	0.256586	0.419432	7.27851e-08	-2.19154	down
TraesCS3D02G300900	9.21095	7.79461	8.16901	1.56604	1.59022	2.11263	1.24051e-20	-2.191	down
TraesCS5B02G138400	3.88752	2.96316	3.92772	0.936861	0.896446	0.422107	4.37185e-14	-2.19092	down
TraesCS1B02G194700	17.1933	17.6266	17.1905	3.90332	3.91845	3.0991	2.58961e-28	-2.18996	down
TraesCS6D02G280800	1.24	0.622573	0.951608	0.216484	0.212699	0.14478	4.26289e-05	-2.18942	down
TraesCS5B02G365400	0.55788	1.27766	0.864855	0.222717	0.143114	0.177911	0.000323711	-2.18884	down
TraesCS2A02G066400	0.953908	1.33141	0.625206	0.204097	0.048743	0.348386	0.000537661	-2.18747	down
TraesCS6A02G113000	0.579299	0.645154	0.822725	0.076946	0.137356	0.210357	1.73532e-10	-2.18727	down
Triticum_aestivum_newGene_12236	12.7163	12.2396	10.8336	2.7116	2.01154	2.79477	1.58783e-22	-2.18703	down
TraesCS4B02G058200	1.5795	1.74539	1.71096	0.516752	0.244954	0.275621	2.38641e-11	-2.1868	down
TraesCS4B02G044800	1.75756	1.9248	2.24876	0.409826	0.31348	0.505857	3.00034e-09	-2.18627	down
TraesCS1D02G165000	15.0695	16.0814	16.0244	3.10296	2.96927	3.87664	3.72416e-33	-2.18471	down
TraesCS6B02G148400	3.71258	3.52669	4.53931	0.614958	0.829353	1.05728	1.55637e-28	-2.1843	down
TraesCS7B02G261100	299.652	274.74	285.52	61.5094	61.6179	58.5366	5.40253e-51	-2.18419	down
TraesCS7D02G127200	0.589585	0.382451	0.485159	0.084658	0.105073	0.113547	4.56667e-07	-2.18402	down
TraesCS6D02G369300	41.3236	41.7584	38.3506	9.29037	7.69604	8.6725	3.21399e-38	-2.18288	down
Triticum_aestivum_newGene_22575	1.64917	1.75039	1.87245	0.328024	0.289502	0.304959	1.07617e-09	-2.1822	down
Triticum_aestivum_newGene_6714	1.3663	1.23544	1.18311	0.284264	0.13687	0.322758	9.03338e-07	-2.182	down
TraesCS1A02G093300	10.4584	11.502	9.37052	1.74545	2.42004	2.17149	2.47098e-31	-2.18153	down
TraesCS5B02G452300	9.3541	10.3215	9.14151	2.81861	1.83965	1.44539	1.34979e-30	-2.18145	down
Triticum_aestivum_newGene_7789	0.810344	1.00338	0.830087	0.207854	0.159291	0.185057	8.57244e-09	-2.18128	down
TraesCS6D02G169100	3.33881	4.17285	3.35353	0.336241	0.598932	0.714903	5.10597e-11	-2.18019	down
TraesCS2D02G088500	10.5354	11.7856	11.9442	2.69932	2.49941	2.06073	1.92974e-32	-2.17939	down
TraesCS7D02G318600	6.67926	6.53359	5.94347	1.36594	1.21341	1.47531	1.42567e-28	-2.17905	down
Triticum_aestivum_newGene_49382	0.680373	1.11325	0.584453	0.26449	0.147907	0.080992	0.000236014	-2.17889	down
TraesCS3D02G310200	20.1826	20.9553	22.0263	4.46263	4.58214	4.20382	2.06721e-36	-2.17871	down
TraesCS2B02G239400	42.7963	39.4796	42.2893	8.88321	8.70531	8.77773	2.06132e-46	-2.1786	down
Triticum_aestivum_newGene_23989	1.80683	1.19016	1.1212	0.106702	0.628174	0.089369	0.000244262	-2.17835	down
TraesCS3B02G374100	6.16274	5.8896	6.45463	1.19352	1.26862	1.35776	1.95393e-30	-2.17716	down
TraesCS7D02G504300	1.72575	2.11145	2.27475	0.392016	0.510584	0.353862	1.14285e-18	-2.17636	down
TraesCS7D02G094900	1.9026	2.4594	2.94992	0.533728	0.461699	0.553813	8.90733e-11	-2.17443	down
TraesCS7D02G355900	83.6475	83.921	81.9395	15.6762	14.3329	23.0468	2.04251e-40	-2.1737	down
TraesCS2D02G111400	130.079	133.96	134.337	28.5666	27.8028	28.4347	7.10518e-54	-2.17324	down
TraesCS3A02G347500	108.24	100.075	104.918	24.6612	20.7832	21.1768	7.10518e-54	-2.17235	down
TraesCS3A02G342600	13.4249	12.5562	13.7884	2.60508	2.8793	2.92341	1.2871e-31	-2.16963	down
TraesCS2D02G375400	12.663	11.2358	10.6068	3.46029	2.03256	1.85597	8.95516e-22	-2.1691	down
TraesCS2D02G356900	13.5558	14.5897	13.7825	2.79879	3.37944	2.78065	3.73263e-28	-2.16785	down
TraesCS3A02G044400	28.2561	29.7301	26.5216	6.12014	5.53056	6.17219	4.94269e-37	-2.16717	down
TraesCS4B02G043300	10.2862	8.1961	10.3289	2.34355	1.9676	1.94862	1.355e-23	-2.16686	down
TraesCS2A02G114600	24.7863	29.7461	30.0205	6.4149	4.80113	6.81039	2.45391e-26	-2.16686	down
TraesCS6D02G206100	2.71668	1.96375	1.61923	0.362683	0.453399	0.251472	2.2718e-16	-2.16612	down
TraesCS3D02G438700	3.40001	3.34835	2.83719	0.775628	0.449153	0.796842	2.49217e-12	-2.16565	down
Triticum_aestivum_newGene_40843	1.30018	1.19613	1.43295	0.225157	0.608275	0	1.34506e-05	-2.16544	down
TraesCS2D02G543300	4.42053	3.91201	5.83464	0.92411	1.33752	0.729664	7.61066e-09	-2.16429	down
TraesCS6A02G266200	8.12828	9.49366	11.5849	2.07908	1.95172	1.96913	7.65343e-17	-2.16396	down
TraesCS6A02G374600	77.2806	75.6217	78.3359	16.7081	16.6542	16.3472	1.21599e-52	-2.16396	down
TraesCS7D02G097400	10.4032	9.41375	8.80042	1.6986	2.08967	2.24984	4.73366e-25	-2.16162	down
Triticum_aestivum_newGene_52235	1.48722	3.89075	2.06801	0.615984	0.571973	0.481991	0.00644175	-2.16052	down
TraesCS7D02G451500	2.98013	3.00129	3.14428	0.527503	0.662056	0.651482	2.2226e-23	-2.16011	down
TraesCS6A02G216100	22.6902	21.9453	20.4474	5.67176	3.87224	4.41467	1.41379e-31	-2.15987	down
Triticum_aestivum_newGene_3581	1.7537	1.63338	1.26247	0.338829	0.502934	0.179357	7.21228e-06	-2.15949	down
Triticum_aestivum_newGene_44409	2.59124	2.51589	1.29732	0.559061	0.430557	0.363158	6.4995e-05	-2.15942	down
TraesCS6D02G346700	2.59212	3.05341	2.92384	0.939538	0.377406	0.436504	9.17095e-14	-2.15923	down
TraesCS3B02G611800	64.3458	64.421	59.3244	15.0424	12.7637	12.6181	3.56793e-41	-2.15856	down
TraesCS2A02G505200	1.23409	1.57374	1.45722	0.27657	0.29854	0.254702	6.63037e-11	-2.15839	down
TraesCS4D02G360100	26.6953	25.0582	27.3711	4.83581	5.48343	6.67607	6.22753e-23	-2.15599	down
TraesCS1B02G351200	5.14758	6.89856	7.39882	1.1774	1.59538	1.39811	1.26466e-13	-2.1549	down
TraesCS1A02G364800	6.05266	5.51039	6.03926	0.815528	1.66122	1.34171	2.11092e-21	-2.15264	down
Triticum_aestivum_newGene_16781	6.78007	6.65034	5.85962	1.30516	1.15053	1.64761	1.90964e-25	-2.15259	down
TraesCS1A02G203700	29.773	31.3914	33.397	6.05785	7.45474	6.60401	1.62761e-34	-2.15163	down
TraesCS3B02G534900	3.64094	3.1465	2.34858	0.305337	0.193032	0.433346	2.00111e-09	-2.15104	down
TraesCS7D02G339000	1.81081	2.15202	2.52196	0.199695	0.773443	0.419773	5.94327e-09	-2.14998	down
TraesCS2D02G218700	7.71348	7.84107	8.42052	1.884	1.83719	1.50783	6.54869e-27	-2.1499	down
TraesCS5D02G451200	14.6911	15.0847	14.8488	2.56557	3.15946	3.91417	4.60938e-28	-2.14952	down
TraesCS3D02G341100	97.7007	94.7709	97.9186	22.4533	19.7999	20.3124	1.27103e-51	-2.14744	down
TraesCS1D02G211200	4.73662	4.59765	5.20549	1.20828	1.62041	0.710004	1.36714e-17	-2.14552	down
TraesCS2D02G509800	2.01752	2.44216	2.3976	0.303903	0.597485	0.577156	1.90599e-15	-2.14509	down
Triticum_aestivum_newGene_41225	7.89271	12.633	11.0517	2.94606	1.45681	2.85565	5.10509e-09	-2.14459	down
TraesCS6B02G346000	190.788	187.036	191.907	39.4084	38.4343	45.8586	5.81022e-52	-2.14443	down
TraesCS2D02G264200	324.34	312.292	318.774	68.5667	72.2007	65.0836	2.49672e-65	-2.14412	down
TraesCS6A02G089400	40.7376	37.7008	51.6339	9.76246	7.24028	10.5922	1.41252e-13	-2.14399	down
TraesCS7D02G440000	44.7307	42.8392	43.0917	9.99885	9.65341	8.58315	1.01423e-39	-2.14399	down
TraesCS1D02G214300	3.01333	2.54486	3.06721	0.506112	0.696595	0.659476	6.33614e-16	-2.14384	down
TraesCS4B02G187600	42.9004	48.0047	48.935	9.60778	10.832	10.2926	2.92162e-37	-2.14371	down
TraesCS5B02G170600	0.975138	1.11042	0.744023	0.259587	0.164827	0.160782	1.13812e-06	-2.14364	down
TraesCS7D02G168600	12.4682	13.5965	11.9449	1.99964	3.70221	2.38236	1.52477e-22	-2.14362	down
TraesCS1D02G419600	0.747331	0.581079	1.0276	0.128665	0.13962	0.167237	5.7308e-11	-2.14344	down
TraesCS3B02G139500	23.8719	25.7075	17.4664	4.92175	4.223	5.33724	1.78515e-13	-2.14139	down
TraesCS2D02G419700	0.722435	0.728743	0.454439	0.176893	0.086231	0.140423	5.17478e-06	-2.14122	down
Triticum_aestivum_newGene_36992	2.14992	1.44316	2.39393	0.431023	0.35664	0.423558	9.92166e-07	-2.14122	down
TraesCS4B02G172400	3.69091	5.21933	3.80402	0.702205	0.889725	1.03619	2.55733e-11	-2.14111	down
TraesCS7A02G204200	21.2756	21.6021	20.5046	4.57188	5.049	4.15752	5.13624e-36	-2.14082	down
TraesCS3D02G021100	1.94654	3.16527	2.35924	0.449347	0.541817	0.546568	5.44533e-08	-2.13863	down
TraesCS5B02G069700	3.3053	3.33388	4.09656	0.839281	0.464878	1.02911	1.49242e-16	-2.13644	down
TraesCS7A02G357800	21.3673	21.2678	22.1773	4.16318	4.80155	5.16489	9.15795e-33	-2.13577	down
TraesCS5D02G318799	4.93936	4.56571	4.26318	1.22504	1.02215	0.749361	3.33765e-13	-2.1354	down
TraesCS6A02G209000	49.0211	49.7076	47.9626	9.71544	11.6141	10.714	4.71839e-43	-2.13515	down
TraesCS4A02G005500	18.5555	16.3484	18.5927	3.69122	4.3044	3.6867	8.68406e-30	-2.13489	down
Triticum_aestivum_newGene_31000	2.85216	1.34809	1.99901	0.489603	0.275014	0.57066	0.000366567	-2.1348	down
TraesCS2B02G566000	5.9293	5.84697	4.90363	0.442902	1.92968	1.20349	4.8399e-06	-2.1344	down
TraesCSU02G234800	9.79198	10.188	9.73405	1.62347	2.08437	2.644	2.57486e-18	-2.13341	down
TraesCS3D02G112000	2.53044	2.66094	2.27319	0.349816	0.812177	0.36266	2.12381e-09	-2.13252	down
Triticum_aestivum_newGene_34679	1.96631	1.05122	1.06266	0.128662	0.34614	0.419964	0.00177888	-2.13222	down
TraesCS2A02G214100	0.531987	0.577836	0.62535	0.147373	0.187214	0.032224	1.58965e-05	-2.13193	down
TraesCS3B02G509600	1.07975	1.25649	0.944092	0.193944	0.238563	0.275114	6.30507e-09	-2.13184	down
TraesCSU02G094000	2.83331	5.81247	3.31282	0.782592	0.643019	1.15335	0.000888309	-2.13059	down
TraesCS3A02G053900	4.4042	4.87917	3.84895	1.30733	0.565288	0.985786	1.10974e-16	-2.12946	down
TraesCS2A02G332700	4.3171	6.82079	5.943	1.37099	1.27931	1.06915	3.42644e-10	-2.12918	down
TraesCS1B02G281200	504.492	505.341	515.137	116.726	105.994	110.352	2.04567e-65	-2.1287	down
TraesCS7A02G426100	1.24512	1.49114	1.29911	0.307057	0.260272	0.319257	5.02909e-07	-2.12848	down
TraesCS5D02G434100	278.502	279.864	284.751	61.2146	63.2922	60.6145	2.04771e-62	-2.1281	down
TraesCS5A02G102700	0.910837	1.07389	1.53709	0.259187	0.160898	0.340277	2.45785e-06	-2.12695	down
TraesCS2B02G106200	3.73642	3.53285	3.55723	0.907233	0.86327	0.676899	2.82362e-19	-2.12649	down
TraesCS2B02G609800	0.61934	0.753375	0.621473	0.103214	0.238119	0.079585	2.87251e-05	-2.12588	down
Triticum_aestivum_newGene_18358	5.91042	5.89976	4.87677	1.14496	1.37382	1.0408	4.99656e-14	-2.12582	down
TraesCS4B02G356600	173.739	171.53	175.643	39.0157	34.887	40.107	3.15033e-54	-2.12387	down
TraesCS2D02G582900	2.71681	2.89366	2.63129	0.699719	0.861042	0.237921	1.12448e-11	-2.1236	down
TraesCS7A02G394600	10.6498	9.49922	9.74824	2.84761	2.07593	1.61607	7.39167e-16	-2.1235	down
TraesCS7D02G361800	1.33449	1.59216	1.52032	0.461481	0.17909	0.327861	2.18484e-07	-2.12312	down
TraesCS4A02G219500	18.4711	17.8233	20.6959	2.89414	4.58269	4.66807	3.17364e-32	-2.12252	down
TraesCS6A02G265800	6.91959	6.64604	5.68631	2.18368	1.6846	1.39398	1.51633e-22	-2.12171	down
TraesCS6B02G258600	1.18381	1.82228	1.57163	0.226625	0.25496	0.391925	2.64444e-05	-2.12164	down
TraesCS6B02G197000	43.478	42.8465	42.3701	9.12991	9.27077	9.98732	2.74022e-42	-2.12155	down
TraesCS7D02G455900	5.66515	5.19905	7.51093	1.03533	1.9275	1.06837	5.49677e-07	-2.12133	down
TraesCS7A02G276400	421.088	437.024	423.111	92.1494	96.3431	94.2841	5.65062e-61	-2.12117	down
TraesCS2A02G279000	1.70569	1.35372	1.07275	0.471256	0.309105	0.089892	2.67049e-07	-2.11898	down
TraesCS5D02G038400	60.2155	72.0237	70.9608	11.741	16.9035	16.0291	5.4241e-41	-2.11823	down
TraesCS4B02G360600	0.39098	0.353513	0.4813	0.078795	0.100893	0.083421	4.26866e-06	-2.11801	down
TraesCS3A02G401400	1.88129	2.03778	2.09599	0.26189	0.480462	0.5066	9.30116e-08	-2.11769	down
TraesCS2A02G332800	4.99187	6.25407	3.76211	0.976662	0.460924	1.81447	8.93515e-07	-2.11745	down
TraesCS6B02G060800	17.4517	16.8367	19.1871	4.27555	4.23298	3.64979	7.72021e-26	-2.11708	down
TraesCS2B02G507100	2.32018	2.02923	1.88831	0.52414	0.439527	0.414793	1.35982e-21	-2.11562	down
TraesCS2B02G626100	1.25304	1.37156	1.64861	0.235213	0.137755	0.563966	1.45958e-08	-2.11534	down
TraesCS4B02G363000	5.17148	4.04709	3.91624	0.843638	1.20222	0.836733	1.43856e-17	-2.11525	down
TraesCS5B02G139500	1.75031	1.46207	1.6911	0.688226	0.364254	0.01451	2.42399e-07	-2.11419	down
TraesCS6A02G288300	6.9196	5.86153	4.75512	0.99166	1.42929	1.39033	2.21997e-15	-2.1138	down
TraesCS3D02G506500	1.0733	1.36696	0.639481	0.180059	0.277724	0.142286	4.52301e-07	-2.11316	down
TraesCS3B02G270800	3.70415	4.44952	4.14145	1.00673	0.767704	0.961887	5.47334e-16	-2.11227	down
TraesCS7A02G371000	2.89357	3.22059	3.2659	0.552228	0.624147	0.881695	1.46292e-10	-2.11111	down
TraesCS6D02G296100	9.86051	9.34896	9.94392	2.83921	1.39484	2.22418	3.81564e-25	-2.11066	down
TraesCS7B02G330600	5.52974	7.09385	6.47935	1.02533	1.4654	1.88798	1.38494e-15	-2.11015	down
TraesCS3B02G156900	104.434	101.254	103.807	24.6969	21.3943	22.7045	9.9867e-48	-2.11009	down
TraesCSU02G192200	20.1608	9.65723	7.48175	3.05601	2.58768	2.55051	0.0190147	-2.10984	down
TraesCS7B02G019600	603.39	589.355	587.713	134.283	134.484	134.894	6.63375e-71	-2.10927	down
Triticum_aestivum_newGene_46608	1.65257	1.20775	1.09672	0.062844	0.511315	0.28099	2.28397e-05	-2.1075	down
TraesCS7D02G096700	2.14509	1.91334	2.70651	0.505193	0.725898	0.665729	1.82544e-10	-2.10708	down
TraesCS4D02G298300	143.547	143.869	147.782	29.3471	26.4041	28.8319	3.34578e-40	-2.10672	down
Triticum_aestivum_newGene_14598	5.43307	5.00114	5.6705	0.034782	1.49583	1.8495	1.47501e-11	-2.10406	down
Triticum_aestivum_newGene_6410	1.28255	1.17643	0.883631	0.293136	0.197812	0.222849	8.03733e-07	-2.10351	down
TraesCS4B02G208600	1.4862	1.52091	2.68641	0.26358	0.458888	0.518724	0.000374404	-2.10251	down
TraesCS3D02G268900	1.45677	1.53411	1.80277	0.442054	0.351486	0.273455	7.31745e-14	-2.10201	down
TraesCS3A02G276200	15.7012	16.2806	17.6391	3.71521	3.53093	3.84774	2.283e-37	-2.1016	down
Triticum_aestivum_newGene_4516	2.72133	2.75189	3.01201	0.629922	0.821449	0.440103	4.01939e-13	-2.10144	down
TraesCS3B02G345100	0.465477	0.916238	1.31328	0.062939	0.211868	0.266839	0.00097364	-2.10142	down
TraesCS1D02G395600	11.9026	10.1092	13.4509	3.01787	2.58474	2.32794	1.22095e-22	-2.09956	down
TraesCS2B02G483400	13.977	18.9861	14.9786	3.42337	3.56241	3.69583	9.83226e-16	-2.0987	down
TraesCS3A02G362800	2.62177	3.08446	2.84507	0.505094	0.475001	0.541676	1.90818e-12	-2.09806	down
TraesCS3D02G356500	2.40191	2.50174	2.27086	0.573131	0.551591	0.387622	2.31464e-11	-2.09779	down
TraesCS3A02G268800	2.49171	2.35772	2.72657	0.38652	0.712615	0.599779	1.19434e-18	-2.09596	down
TraesCS7B02G251400	3.59176	4.4708	4.20217	0.79703	0.978707	0.831438	1.97354e-17	-2.09577	down
TraesCS5D02G536400	1.05825	1.20497	2.13716	0.299995	0.339453	0.330124	0.00114875	-2.09453	down
Triticum_aestivum_newGene_25568	0.974117	0.649377	0.674533	0.165478	0.276083	0.074086	5.81474e-07	-2.09384	down
TraesCS2B02G449100	9.93002	11.3033	9.05288	2.69457	2.00634	2.30552	1.43104e-29	-2.09356	down
TraesCS5D02G064000	20.0635	22.2261	19.3987	5.09919	5.24236	3.96549	1.13114e-33	-2.09344	down
Triticum_aestivum_newGene_1741	0.740363	0.929503	0.748483	0.237747	0.147721	0.150487	2.9347e-08	-2.09258	down
TraesCS2A02G539100	131.159	133.559	129.929	28.1004	29.4964	31.2016	3.64396e-35	-2.09255	down
TraesCS6D02G087300	1.46726	1.51153	1.71729	0.364956	0.153929	0.350232	8.73993e-07	-2.09207	down
TraesCS7D02G540700	1.93177	1.79627	1.77807	0.535604	0.306003	0.203641	2.88821e-10	-2.09082	down
Triticum_aestivum_newGene_1884	107.133	101.047	105.93	23.0834	23.6738	25.1531	3.00715e-43	-2.09019	down
TraesCS5A02G400200	1.19606	1.7662	1.76646	0.438181	0.302515	0.321402	1.17524e-08	-2.09007	down
TraesCS5A02G149100	1.61469	1.12921	1.93619	0.193677	0.277807	0.563259	5.08777e-06	-2.0888	down
TraesCS5D02G039900	0.62782	0.810445	0.755981	0.221501	0.114284	0.146129	6.42292e-08	-2.08849	down
TraesCS2B02G060900	2.20093	1.25174	1.79717	0.487779	0.30908	0.2002	2.20931e-05	-2.08837	down
TraesCS4B02G177900	27.1354	25.6408	24.5248	5.87519	6.71862	5.0436	2.57257e-36	-2.08663	down
TraesCS5A02G535300	32.4512	27.062	29.6625	9.19707	6.01119	4.896	7.83486e-23	-2.08616	down
TraesCS1A02G383800	13.9341	13.573	14.2976	3.47346	2.31212	3.64159	4.35646e-22	-2.08613	down
TraesCS5D02G217200	15.1854	13.5195	13.299	3.21613	3.51824	2.99336	1.01243e-30	-2.08547	down
TraesCS4D02G119900	11.7315	13.6702	14.087	3.16541	2.56537	3.07515	9.77885e-24	-2.08547	down
Triticum_aestivum_newGene_5330	3.07696	2.71868	3.03931	0.989236	1.00948	0	8.60229e-11	-2.08524	down
TraesCS4A02G101800	6.96775	6.24913	8.00292	1.40693	1.83127	1.35801	8.17198e-19	-2.08524	down
TraesCS4A02G123100	56.3676	56.1915	55.025	13.1604	11.5888	13.1445	1.82399e-34	-2.08523	down
Triticum_aestivum_newGene_33856	36.024	38.4299	33.1219	5.75505	10.3611	6.79378	1.19788e-30	-2.08505	down
TraesCS4B02G187300	27.9856	30.2612	25.8929	6.16193	6.73683	6.21673	2.07124e-36	-2.08503	down
TraesCS5D02G526200	5.04385	3.78096	4.94446	1.21902	0.929193	0.955943	1.52583e-17	-2.08455	down
TraesCS7D02G514500	15.2157	16.0933	15.9616	3.78115	3.37834	3.53948	1.89503e-24	-2.08322	down
Triticum_aestivum_newGene_41748	1.93488	2.03727	1.89855	0.143147	0.518669	0.593893	1.64059e-12	-2.08252	down
Triticum_aestivum_newGene_10594	2.16071	2.40802	2.3764	0.799559	0.472279	0.281464	6.39915e-10	-2.08195	down
Triticum_aestivum_newGene_39857	1.68617	2.3247	1.93188	0.365362	0.645526	0.290664	5.18782e-08	-2.08172	down
TraesCS7A02G477200	1.3826	1.31135	2.08981	0.59449	0.274797	0.128582	3.90833e-09	-2.08156	down
TraesCS2A02G064000	7.17805	10.1462	9.22884	2.01742	2.29444	1.93504	3.43632e-15	-2.0785	down
Triticum_aestivum_newGene_25517	0.571194	0.558885	0.564616	0.186131	0.090558	0.102972	1.26069e-05	-2.07763	down
TraesCS2A02G211300	1.55711	1.44386	0.901509	0.208214	0.201219	0.465209	2.59874e-06	-2.07699	down
Triticum_aestivum_newGene_39767	12.6847	8.07284	12.1042	2.22816	3.19126	2.03678	3.98063e-09	-2.07583	down
TraesCS5D02G151200	4.61895	3.7735	3.72348	1.26495	0.610993	0.87419	9.15364e-14	-2.07563	down
TraesCS6B02G342200	22.3952	23.0854	24.855	3.81614	4.81622	7.38151	8.72761e-38	-2.07532	down
TraesCS1D02G303700	60.1557	62.6318	66.6423	14.5127	16.3103	16.6825	2.19365e-48	-2.07511	down
TraesCS2A02G432500	5.11189	3.90699	5.26748	1.00483	0.845081	1.38295	9.54723e-11	-2.07182	down
TraesCS5B02G507500	47.9997	43.8787	46.4367	10.3584	11.2378	9.98591	2.76085e-33	-2.0714	down
TraesCS3B02G184500	0.327026	0.511403	0.30849	0.124019	0.070438	0.062539	8.83793e-06	-2.07082	down
TraesCS4A02G070800	2.09099	1.68588	1.07543	0.241876	0.307263	0.529627	5.13443e-05	-2.06934	down
TraesCS2D02G540100	11.4026	11.2007	13.653	2.01348	3.30354	2.95104	8.68982e-19	-2.06874	down
TraesCS1B02G095300	1.66078	1.06372	1.0392	0.217187	0.209942	0.150792	9.917e-07	-2.0676	down
TraesCS6B02G295600	0.896103	1.43547	1.74097	0.379783	0.269864	0.276465	2.58301e-05	-2.06647	down
TraesCS6D02G248800	4.47958	3.90787	3.74372	1.02823	0.94594	0.76221	6.66224e-21	-2.06505	down
TraesCS7B02G498400	1.50368	0.807968	0.866654	0.063737	0.374835	0.275258	0.00142198	-2.06479	down
TraesCS2B02G372500	3.03099	3.12389	2.91058	0.810472	0.640036	0.774445	1.58e-11	-2.06358	down
TraesCS2D02G188300	0.451953	0.364351	0.64404	0.114882	0.020927	0.188083	0.00011239	-2.06355	down
Triticum_aestivum_newGene_2700	1.72749	2.33576	3.11021	0.493736	0.775015	0.68095	8.89864e-08	-2.06293	down
TraesCS5A02G237700	2.13336	2.05543	2.09191	0.892949	0.339471	0.568721	2.22033e-16	-2.0621	down
Triticum_aestivum_newGene_26458	10.4211	10.1044	9.96315	2.17336	2.50027	2.24324	8.6887e-27	-2.06201	down
Triticum_aestivum_newGene_50774	5.22366	4.56552	4.64331	1.43912	1.12206	0.754232	4.11419e-11	-2.0614	down
TraesCS2D02G258800	21.9121	20.3273	14.3124	5.90933	2.26504	4.81423	3.3881e-09	-2.06032	down
TraesCS4B02G041100	1.02122	0.80413	1.54693	0.096687	0.303196	0.345151	1.32522e-06	-2.0603	down
Triticum_aestivum_newGene_39981	2.25007	1.32517	2.09732	0	0.50821	0.779919	0.000196167	-2.0588	down
TraesCS7A02G171300	2.18281	2.37057	2.17898	0.51623	0.536643	0.486335	5.63759e-15	-2.05765	down
TraesCS1D02G121700	2.2874	1.21707	2.5779	0.416027	0.414132	0.562807	0.000286208	-2.05683	down
TraesCS4B02G112500	66.7105	69.7042	73.3195	16.3727	15.5174	16.9084	8.3738e-42	-2.05638	down
TraesCS3B02G124200	5.61581	5.28756	5.26715	0.960987	1.24796	1.52278	1.69224e-21	-2.05594	down
TraesCS6A02G159800	258.863	258.739	266.696	61.473	62.8036	56.6933	3.88138e-54	-2.05582	down
TraesCS7A02G216700	0.385819	0.341765	0.350519	0.114176	0.064372	0.064439	1.57694e-05	-2.05431	down
TraesCS3D02G367900	31.8136	32.5455	32.5092	7.63366	8.73557	6.59143	6.16553e-33	-2.05362	down
TraesCS7D02G169100	2.71592	3.2911	4.06644	0.863587	0.752447	0.779001	1.36487e-08	-2.05354	down
TraesCS7D02G224500	2.95481	1.89447	2.24508	0.489183	0.741715	0.353816	2.83937e-08	-2.05278	down
TraesCS4A02G498800	2.22358	1.61084	2.76722	0.337386	0.520723	0.554975	4.69031e-07	-2.05229	down
TraesCS5B02G284100	1.95212	2.40135	2.70753	0.38378	0.981071	0.530617	1.44964e-13	-2.05136	down
TraesCS5A02G496400	0.768995	0.854456	0.620431	0.386893	0.021694	0.099646	1.90088e-05	-2.05109	down
TraesCS5B02G398500	2.03546	2.05477	1.76511	0.29555	0.476132	0.572864	8.14026e-11	-2.05058	down
TraesCS6D02G358700	60.989	57.5754	48.6448	13.2595	12.4668	13.0678	5.8747e-36	-2.04872	down
TraesCS2B02G115300	1.95512	2.06534	2.44844	0.704607	0.270702	0.655901	8.7275e-09	-2.04841	down
TraesCS4A02G085200	0.83857	1.18858	0.834491	0.154896	0	0.315147	8.87993e-06	-2.04797	down
Triticum_aestivum_newGene_52328	0.756441	0.807057	0.954746	0.22792	0.189508	0.154085	8.5662e-06	-2.04789	down
TraesCS2D02G209900	266.339	271.785	271.576	64.547	59.7586	63.7334	3.53918e-55	-2.04754	down
TraesCS2B02G047400	0.426487	0.327849	0.591091	0.090526	0.113424	0.044562	6.5629e-05	-2.04741	down
TraesCS5B02G241400	1.83347	2.25821	2.29233	0.416326	0.447843	0.612228	6.44976e-11	-2.04677	down
Triticum_aestivum_newGene_49795	1.86487	1.08108	1.25903	0.266223	0.325691	0.234842	1.21733e-06	-2.04631	down
TraesCS5D02G554000	4.0483	2.7618	4.68544	0.889491	1.14484	1.075	5.49341e-06	-2.04508	down
TraesCS6A02G147900	7.93358	8.25008	4.69108	1.37173	1.62097	1.97056	1.64035e-07	-2.04415	down
TraesCS7A02G178500	68.976	77.4799	77.7576	17.7924	16.0947	18.6891	9.57273e-37	-2.0416	down
TraesCS6A02G041700	108.2	106.752	103.83	24.2879	23.9824	26.0945	7.03455e-47	-2.04116	down
Triticum_aestivum_newGene_36232	1.73655	1.56637	2.04694	0.45374	0.565435	0.358341	1.49048e-09	-2.04105	down
TraesCS7A02G270100	10.2479	9.49885	9.18135	2.03786	2.22042	2.4124	2.72999e-24	-2.04046	down
TraesCS6D02G158000	5.58517	3.93567	1.73482	0.711434	0.773979	1.1139	0.0148704	-2.0398	down
TraesCS7A02G216200	0.574322	0.612025	0.73442	0.147483	0.11229	0.175201	2.21428e-06	-2.03946	down
TraesCS1B02G184700	1.23543	1.54288	1.00951	0.284436	0.206228	0.22626	2.87685e-08	-2.03932	down
TraesCS7D02G110700	2.6891	2.0402	2.15825	0.44607	0.620303	0.32454	2.18271e-12	-2.03913	down
TraesCS5B02G535500	2.00161	0.559335	0.500119	0.155803	0.187643	0.135042	1.24031e-06	-2.03867	down
TraesCS3B02G568100	3.26773	2.59975	3.35113	0.392241	1.0592	0.693719	1.21021e-12	-2.03855	down
Triticum_aestivum_newGene_44752	4.56634	4.50724	3.86019	0.973845	1.12309	0.910305	1.30957e-13	-2.03804	down
TraesCS5A02G233200	1.44633	2.1048	1.70109	0.428133	0.382426	0.307921	1.69606e-12	-2.03784	down
TraesCS6D02G297800	1.98914	2.19731	2.00289	0.81464	0.255614	0.360766	4.11915e-09	-2.0377	down
TraesCS3D02G332200	20.3863	19.7505	21.9718	4.75018	4.80679	4.82159	3.9613e-31	-2.03726	down
TraesCS6A02G171800	0.443008	0.484243	0.506254	0.157654	0.129646	0.057817	1.55381e-06	-2.03609	down
TraesCS5D02G140900	21.2592	18.747	22.2729	5.23888	4.41574	4.88775	1.95476e-31	-2.0349	down
TraesCS2D02G594700	1.61852	1.31268	2.00617	0.378851	0.4557	0.307696	2.05735e-08	-2.03413	down
TraesCS6D02G027700	0.637322	0.694463	0.657534	0.213558	0.159462	0.079977	5.19298e-05	-2.03317	down
Triticum_aestivum_newGene_2557	3.8815	2.66592	2.58035	0.428826	0.903009	0.782084	3.1037e-07	-2.03122	down
TraesCS5B02G132200	2.1503	2.19905	2.58955	0.630125	0.451679	0.538018	1.93638e-10	-2.03014	down
TraesCS3A02G076300	0.844532	0.807711	1.07872	0.072351	0.126334	0.426346	6.93206e-05	-2.02956	down
TraesCS3D02G224100	39.6769	44.0826	45.2632	10.2815	9.76128	10.1244	4.71798e-32	-2.02947	down
TraesCS1A02G386500	2.24182	2.5282	3.04774	0.395408	0.711945	0.726324	4.62515e-12	-2.02921	down
TraesCS5D02G465200	3.8822	3.95094	4.11547	0.750244	1.3661	0.535383	1.49148e-15	-2.02749	down
TraesCS3D02G438600	32.343	34.8468	33.5724	7.19056	9.11751	8.54332	5.63888e-35	-2.0273	down
Triticum_aestivum_newGene_23343	30.448	26.9527	29.6294	6.19942	5.80651	8.46852	1.95452e-21	-2.02707	down
TraesCS1B02G314700	48.7916	38.4188	56.285	10.481	11.6342	10.8876	1.48614e-13	-2.02621	down
TraesCS3D02G505500	6.3502	4.33859	3.37233	0.785444	0.925346	1.6004	0.000100062	-2.02267	down
TraesCS7D02G125400	0.903832	1.29732	1.08895	0.165267	0.206945	0.396827	1.02466e-09	-2.02264	down
TraesCS4A02G353100	2.57795	3.20961	2.83436	1.00882	0.699688	0.665299	1.74177e-11	-2.02178	down
TraesCS6B02G396900	5.0533	6.14402	5.90565	1.36669	1.44092	1.23472	1.86696e-25	-2.02167	down
TraesCS7A02G322200	8.8714	4.62848	7.58977	2.25181	2.107	0.50926	0.000241606	-2.02047	down
TraesCS1D02G335400	0.471079	0.387113	0.418824	0.119026	0.094478	0.084134	1.30115e-07	-2.02022	down
TraesCS4B02G265100	167.727	161.897	165.235	39.3581	39.5098	38.2678	3.80664e-49	-2.02022	down
TraesCS2A02G132400	0.804081	0.603158	0.64334	0.161733	0.219397	0.09894	2.72176e-05	-2.02013	down
Triticum_aestivum_newGene_25224	1.82802	1.5316	1.59889	0.376411	0.286131	0.49916	4.797e-11	-2.01988	down
TraesCS5D02G452500	35.0262	29.8084	27.5919	6.67179	6.80498	7.26067	1.73523e-25	-2.01915	down
TraesCS2D02G398500	5.35453	4.67526	5.2795	1.45846	0.956943	1.17712	1.57275e-17	-2.01879	down
TraesCS2B02G389100	36.1848	38.9571	35.9927	8.96771	9.16239	8.42996	1.25136e-30	-2.0184	down
TraesCS7D02G059600	117.847	115.041	105.321	26.0812	26.9655	27.1193	2.71019e-35	-2.01786	down
TraesCS6B02G111800	46.0747	47.0152	48.6419	11.0957	11.3246	11.0254	1.29508e-38	-2.01785	down
TraesCS3D02G162200	4.43839	4.29892	4.43493	1.14026	0.814752	1.11985	1.51539e-09	-2.01774	down
TraesCS5A02G367300	4.78841	5.54458	5.89532	1.78299	1.05341	0.933629	9.7421e-18	-2.01718	down
TraesCS2B02G402900	14.1046	15.0065	12.6486	3.12453	2.72208	4.12615	8.20351e-20	-2.01718	down
TraesCS6D02G124700	0.806512	0.936567	0.611792	0.56743	0.067769	0.106036	2.76282e-06	-2.01665	down
TraesCS7A02G064700	0.969713	0.770355	1.34061	0.189397	0.331204	0.181374	7.75129e-06	-2.01321	down
TraesCS1D02G340900	9.38302	9.6693	9.47826	1.85613	1.75079	3.15919	4.5075e-16	-2.01244	down
TraesCS1A02G244200	1.0559	1.08103	0.977726	0.289011	0.258103	0.180052	7.66161e-06	-2.01102	down
TraesCS7D02G456500	6.02272	4.52227	5.28048	1.85192	0.611725	1.24649	9.92174e-08	-2.00955	down
TraesCS1D02G334400	1.9023	1.88739	1.99928	0.429604	0.577437	0.365855	2.89018e-11	-2.00775	down
TraesCS5A02G322500	538.819	530.146	529.247	124.068	122.153	129.076	1.3362e-64	-2.00769	down
TraesCS6D02G077000	34.3351	35.8871	48.6576	9.14732	10.9184	8.56764	2.47651e-40	-2.0069	down
TraesCS5B02G223900	16.939	13.9035	14.8751	3.70276	3.26433	3.94738	1.18464e-29	-2.00638	down
TraesCS7A02G009500	0.603864	0.864378	0.69996	0.090379	0.171597	0.248852	1.84884e-06	-2.00606	down
Triticum_aestivum_newGene_38184	9.83691	9.89032	9.12306	1.99524	2.38804	2.46524	1.47804e-28	-2.00591	down
Triticum_aestivum_newGene_17628	2.89797	3.38682	3.356	1.0617	0.496012	0.740919	4.93646e-08	-2.00576	down
TraesCS6A02G382300	3.0763	2.41023	2.38008	0.660255	0.614468	0.60026	1.40487e-11	-2.00571	down
TraesCS7B02G101700	24.3797	26.568	23.2106	5.71246	7.2754	4.75381	2.26485e-26	-2.00495	down
TraesCS6A02G299000	0.446459	0.312546	0.30949	0.089358	0.094841	0.066513	1.05201e-05	-2.00465	down
TraesCS1D02G431700	1.9865	2.03994	1.81847	0.509727	0.392085	0.486634	2.40986e-14	-2.004	down
TraesCS4A02G089700	14.7396	13.8288	14.0124	4.08202	3.83124	4.48451	2.85034e-30	-2.00283	down
TraesCS4D02G102700	2.8569	2.47004	2.38939	0.503661	0.799641	0.536369	1.10574e-14	-2.00279	down
TraesCS4D02G179500	11.4043	11.3143	11.119	2.89196	2.24147	2.89437	3.3272e-29	-2.00113	down
TraesCS7A02G321600	7.25573	6.31917	7.29194	1.36938	2.00739	1.62313	2.34974e-24	-2.00074	down
TraesCS4D02G179400	2.67161	2.32305	3.91654	1.03849	0.651163	0.589348	0.000390412	-2.00058	down
TraesCS4D02G207500	315	328.039	320.397	78.4826	77.3404	75.3256	1.42197e-63	-2.00036	down
Triticum_aestivum_newGene_52309	64.6963	63.2372	62.9144	15.5268	16.3925	13.8643	6.21114e-31	-1.9998	down
TraesCS5A02G413700	1.40672	1.84268	2.29826	0.542964	0.442704	0.275009	2.21863e-08	-1.99894	down
TraesCSU02G188700	0.841386	0.778368	0.656147	0.549805	0	0	0.00431326	-1.99785	down
TraesCS7B02G071200	0.887626	0.690673	0.621474	0.161508	0.142127	0.22422	4.55767e-09	-1.99761	down
Triticum_aestivum_newGene_53948	0.767626	1.03063	1.30893	0.217341	0.162343	0.302422	5.53904e-06	-1.99561	down
TraesCS3B02G310000	16.0909	15.6235	15.7318	3.96154	3.70971	3.75027	1.98522e-33	-1.99549	down
TraesCS6D02G299000	2.63647	2.3329	1.67073	0.93361	0.500306	0.159285	4.1725e-06	-1.99528	down
TraesCS5B02G045300	0.663778	0.872162	1.1841	0.111856	0.107749	0.405796	0.000165037	-1.99337	down
TraesCS4D02G319100	86.3639	86.9441	86.9829	20.3379	21.7525	20.5717	2.41933e-43	-1.99333	down
TraesCSU02G010300	4.52766	6.23653	6.11133	1.58196	1.93782	1.05817	0.000967185	-1.99276	down
TraesCS6B02G211300	1.13713	0.73506	0.694536	0.164564	0.102602	0.224488	2.39884e-05	-1.99275	down
TraesCS5B02G490700	70.5586	66.3231	63.6586	16.7253	13.164	18.4431	2.70402e-32	-1.99268	down
TraesCS1A02G203600	161.034	162.749	162.579	38.5738	38.1754	39.7694	2.01066e-43	-1.99193	down
TraesCS2B02G507200	137.993	135.044	129.765	32.3609	29.8159	35.0667	1.23225e-39	-1.99147	down
TraesCS2A02G298100	3.96446	3.10717	3.74799	0.002437	1.33243	1.26752	4.13369e-07	-1.99142	down
TraesCS2A02G266800	16.0691	17.4757	16.5419	5.41575	4.51417	2.14231	2.93631e-17	-1.99126	down
TraesCS4A02G353300	12.1459	11.5401	12.2182	2.95418	2.71219	2.99635	5.4307e-31	-1.99117	down
TraesCS2B02G507000	0.283859	0.290854	0.287395	0.04872	0.098915	0.057357	4.4106e-05	-1.98991	down
TraesCS4B02G162300	3.95223	4.66777	4.44952	0.941867	0.93736	1.16814	2.88063e-14	-1.98989	down
TraesCS4B02G339300	13.0085	7.82443	16.5406	3.5335	2.74432	2.73841	0.000142958	-1.98922	down
TraesCS1B02G007100	1.53649	1.5838	1.99579	0.35196	0.398874	0.515585	2.71518e-09	-1.98841	down
Triticum_aestivum_newGene_47122	1.93179	1.9796	1.62846	0.474364	0.483864	0.580351	1.13078e-08	-1.98822	down
TraesCS7B02G124500	1.32304	1.20857	0.77936	0.38664	0.220015	0.190762	1.30628e-06	-1.98782	down
TraesCS7D02G180600	130.255	131.241	129.16	30.4098	33.0247	31.1359	8.80238e-43	-1.98776	down
TraesCS3B02G407600	4.07842	3.28031	2.95861	0.962749	1.03728	0.493492	4.28375e-09	-1.98709	down
TraesCS3A02G131300	5.16577	4.60123	6.352	1.67515	1.05513	1.0797	2.55181e-16	-1.98663	down
TraesCS7B02G136600	16.3992	14.615	15.2362	4.40347	3.69214	3.1062	6.53008e-31	-1.98654	down
TraesCS7A02G310100	0.73211	1.14911	1.18308	0.11948	0.321915	0.20388	8.42088e-07	-1.98632	down
TraesCS4B02G182900	54.2013	56.7351	58.6031	12.7427	12.914	15.407	1.42408e-31	-1.98614	down
TraesCS4B02G263500	3.06475	3.48099	3.15617	0.868763	0.58339	0.886172	7.8758e-10	-1.98607	down
TraesCS1A02G295900	3.41161	2.87952	3.40683	0.693197	0.954493	0.680448	6.59371e-12	-1.98605	down
TraesCS1B02G471200	1.41395	1.72787	2.31915	0.599237	0.4351	0.359712	3.43803e-05	-1.98572	down
Triticum_aestivum_newGene_6145	1.34761	1.48563	1.21742	0.70452	0.155141	0.337376	6.0066e-07	-1.98464	down
TraesCS2A02G404600	8.19702	7.8889	7.74446	2.30603	1.583	1.86991	1.24575e-19	-1.98458	down
TraesCS1D02G418400	2.0726	2.49135	2.14984	0.39707	0.493645	0.709795	2.83048e-08	-1.98381	down
TraesCS7B02G012600	1.42812	1.01365	0.864806	0.085668	0.352717	0.362355	5.15755e-06	-1.98176	down
TraesCS7D02G092400	1.36421	1.44549	1.18165	0.344381	0.206615	0.404028	4.09934e-09	-1.98082	down
TraesCS2D02G399400	2.48659	3.28708	3.29642	0.808075	0.485862	0.904603	7.99012e-16	-1.9808	down
TraesCS2A02G551100	2.27951	2.93279	2.33149	0.441078	0.5244	0.860758	2.93945e-09	-1.97982	down
TraesCS2D02G339900	10.9425	11.6359	11.4972	2.49139	3.32543	2.46538	3.50526e-23	-1.9789	down
TraesCS3A02G181600	1.47239	1.37223	1.32094	0.249363	0.348125	0.534487	4.93182e-13	-1.97835	down
TraesCS2D02G568200	2.8206	2.722	2.73597	0.846762	0.522669	1.1087	1.46732e-11	-1.97834	down
TraesCS5A02G503800	89.2583	87.0052	91.2392	18.6869	23.0917	23.4565	2.71699e-34	-1.97722	down
TraesCS6B02G259200	1.12559	1.48191	1.28381	0.075147	0.548707	0.314239	1.52602e-06	-1.97697	down
Triticum_aestivum_newGene_26678	2.85942	4.13415	2.65514	1.0084	0.73844	1.06966	7.86475e-11	-1.97642	down
TraesCS3D02G277300	2.75424	2.37011	2.22245	1.04073	0.829009	0.306919	1.02793e-12	-1.97271	down
TraesCS7A02G245900	1.15423	1.9506	1.26576	0.256989	0.482813	0.324948	1.93424e-05	-1.97258	down
Triticum_aestivum_newGene_27228	1.18734	1.24841	1.15136	0.347365	0.321307	0.152633	8.69116e-05	-1.97165	down
TraesCS7A02G049300	14.1574	14.0717	13.4672	3.75049	3.29029	3.15711	3.81674e-26	-1.97159	down
Triticum_aestivum_newGene_235	23.2097	23.9038	23.9242	5.33697	5.41014	6.64186	5.71386e-30	-1.9709	down
TraesCS3B02G181300	4.01959	2.56371	4.21978	0.893971	0.97203	0.771149	2.33439e-07	-1.97067	down
TraesCS2A02G157600	12.9676	13.0922	11.5632	3.65417	2.8855	2.66526	7.30361e-26	-1.96935	down
TraesCS2A02G481200	1.06241	0.967572	0.609567	0.020346	0.386792	0.431596	0.000635851	-1.9693	down
TraesCS5A02G363300	1.62979	1.57619	1.46496	0.400378	0.252578	0.470161	3.00372e-08	-1.96888	down
TraesCS5B02G337600	0.89777	0.774039	0.536732	0.115358	0.207303	0.211267	4.05658e-06	-1.96831	down
Triticum_aestivum_newGene_455	3.51508	3.84262	3.15532	0.272901	1.49181	0.800479	9.31817e-10	-1.96823	down
TraesCS1B02G288600	6.00801	6.5285	7.39274	1.36743	1.25495	0.863241	2.76584e-16	-1.96776	down
TraesCS7B02G364400	1.98032	2.8356	2.77991	0.679954	0.605886	0.559813	2.23518e-13	-1.96711	down
TraesCS3B02G284800	27.6007	28.0338	28.6735	6.65231	6.95873	7.02468	2.23902e-36	-1.96708	down
TraesCS7A02G216300	0.391894	0.31746	0.274961	0.088878	0.115736	0.029776	1.13248e-05	-1.96617	down
Triticum_aestivum_newGene_29468	0.538174	0.88818	1.11058	0.158045	0.330037	0.156014	3.28288e-05	-1.96603	down
TraesCS7D02G063900	86.2359	84.537	88.3069	20.8649	21.1303	22.0565	6.09457e-46	-1.96519	down
TraesCS4B02G212200	15.6511	13.7745	14.9579	3.86157	4.04854	3.26067	5.71993e-22	-1.96519	down
TraesCS3D02G062500	1.72126	2.40195	0.893034	0.51497	0.586057	0.632922	0.0480412	-1.96472	down
TraesCS3B02G329100	8.44494	8.38991	7.7069	1.72325	2.58398	1.71938	2.86504e-17	-1.96467	down
TraesCS4D02G021300	18.1092	18.7372	19.487	3.82842	4.39047	5.62714	1.09299e-26	-1.96358	down
TraesCS4B02G332900	203.174	198.631	197.608	50.3721	52.333	44.9247	8.83943e-37	-1.96342	down
TraesCS5B02G212600	16.7687	15.0583	18.1863	4.01522	3.8766	4.41467	1.73227e-22	-1.96309	down
TraesCS6A02G331300	25.0273	21.4657	21.4399	6.25499	5.44428	5.29103	2.97874e-30	-1.96301	down
Triticum_aestivum_newGene_19580	3.99203	3.83945	5.20515	1.01894	0.9583	1.22356	1.24982e-08	-1.96135	down
TraesCS6A02G277600	6.4119	6.33694	6.35166	1.53267	1.69669	1.47117	1.33016e-23	-1.96093	down
TraesCS1D02G034600	38.9206	38.5808	40.3865	0.811695	4.0045	24.0371	0.000137094	-1.96063	down
Triticum_aestivum_newGene_3262	2.57591	2.7575	3.26543	1.01805	0.748146	0.439339	1.2629e-10	-1.96001	down
TraesCS3A02G190200	10.9736	12.0925	10.3711	3.34769	1.95095	2.91098	1.279e-16	-1.95976	down
TraesCS3D02G301800	10.1475	9.86056	8.89377	1.82285	2.67356	2.60512	9.82774e-17	-1.95946	down
TraesCS3A02G252800	37.1473	20.4221	36.9255	10.5548	10.3326	2.74019	0.000112462	-1.95943	down
TraesCS6D02G365300	12.9604	9.8029	9.91939	2.3031	2.63081	3.75169	4.59466e-20	-1.95894	down
TraesCS6A02G168700	3.9263	4.24644	5.3336	1.05122	1.29404	0.671524	7.08811e-14	-1.9576	down
TraesCS2D02G442100	0.783497	0.849118	0.820349	0.113101	0.312132	0.161578	5.80499e-06	-1.95757	down
TraesCS2A02G251800	81.1051	86.6375	84.1593	19.5148	21.5822	21.0836	7.2316e-41	-1.95716	down
TraesCS1B02G048300	1.60733	2.19067	1.32796	0.321131	0.859047	0.450923	2.25072e-09	-1.957	down
TraesCS3D02G093300	1.76923	1.88441	2.84139	0.782578	0.341303	0.734334	2.15185e-12	-1.9567	down
TraesCS4B02G253900	1.83624	1.80701	1.43454	0.43388	0.521126	0.283742	2.63825e-07	-1.95655	down
TraesCS4A02G397700	1.24484	1.32296	1.20776	0.11116	0.360007	0.436951	2.06281e-05	-1.95636	down
Triticum_aestivum_newGene_39063	15.0753	17.0642	14.4812	4.14114	4.16878	3.22511	1.42528e-18	-1.95626	down
Triticum_aestivum_newGene_8680	0.750456	0.87343	0.633899	0.128682	0.306636	0.114625	5.63041e-05	-1.95582	down
TraesCS3D02G336400	10.1003	10.6155	11.0478	2.86517	2.86336	2.16608	2.46419e-25	-1.95542	down
TraesCS7D02G175900	3.7841	4.12925	2.95854	0.74637	0.861781	1.06385	2.70256e-13	-1.95516	down
TraesCS4D02G189000	83.8413	87.6162	81.2308	20.9364	21.0005	20.7862	2.85129e-35	-1.9546	down
TraesCS7B02G103000	1.51527	1.90075	1.67571	0.451393	0.60983	0.198357	8.22452e-11	-1.95444	down
TraesCS2D02G201400	4.93923	5.11456	4.90796	1.2547	1.05222	1.39078	1.64511e-18	-1.95439	down
TraesCS2A02G269700	2.02004	2.13078	2.65258	0.60898	0.67522	0.375193	2.1948e-06	-1.95392	down
TraesCS6D02G259100	1.5429	1.78979	1.73102	0.707895	0.680591	0.111549	4.06442e-06	-1.95346	down
TraesCS6B02G412100	1190.2	1218.12	1183.41	306.377	297	288.048	8.16297e-71	-1.95182	down
TraesCS4D02G360000	180.759	202.573	196.377	52.2267	43.1424	48.4819	6.0759e-35	-1.9513	down
Triticum_aestivum_newGene_2540	1.53092	0.819929	0.973607	0.415068	0.156247	0.235217	0.000448079	-1.95105	down
Triticum_aestivum_newGene_43302	2.16885	2.27368	2.71653	0.490154	0.554197	0.363711	4.36286e-11	-1.95094	down
Triticum_aestivum_newGene_20222	24.6697	22.4497	22.5064	4.73955	6.86387	5.67552	1.31577e-24	-1.95079	down
TraesCS7A02G463900	2.4052	2.57785	2.21045	0.594625	0.464995	0.724589	8.29184e-19	-1.9497	down
TraesCS6D02G056600	1.73662	1.91838	2.76423	0.407258	0.392329	0.564218	4.3606e-11	-1.94812	down
TraesCS3B02G612300	2.50483	3.40775	1.93863	0.943529	0.578471	0.53181	5.56473e-06	-1.94751	down
TraesCS7D02G357900	50.8973	51.344	44.0589	12.549	11.542	11.6617	2.28389e-29	-1.94652	down
TraesCS4A02G097900	144.005	142.723	146.454	37.2366	35.3423	35.3611	1.56409e-50	-1.94605	down
TraesCS6A02G176800	3.60932	3.06661	2.7591	0.886178	0.688488	0.761693	1.50049e-12	-1.94512	down
Triticum_aestivum_newGene_1241	1.0861	0.942823	1.53941	0	0.477654	0.398355	0.000124538	-1.94496	down
TraesCS6D02G060900	16.5565	10.9054	11.6138	4.11117	2.9255	2.20775	1.02564e-13	-1.94465	down
TraesCS2A02G504800	5.16564	9.08608	8.51974	2.06872	1.96756	1.61272	3.84244e-06	-1.944	down
TraesCS3A02G037700	11.1943	8.56461	9.00219	2.10065	2.32817	2.91991	1.63875e-23	-1.94379	down
TraesCS4D02G203800	9.30399	11.4442	9.65043	2.69043	2.10949	2.72938	2.49998e-15	-1.94333	down
TraesCS6B02G287200	1.38592	1.07787	1.51431	0.500525	0.174324	0.248491	7.92979e-05	-1.9429	down
TraesCS2B02G340300	99.7964	101.208	92.4737	23.9601	26.7343	22.6308	6.69124e-38	-1.9423	down
TraesCS1D02G218900	21.7916	22.9102	24.8105	5.46231	5.74256	6.16256	4.33796e-26	-1.94184	down
TraesCS3B02G109480	1.57768	1.38996	1.9514	0.309565	0.498039	0.489732	1.2954e-10	-1.94	down
TraesCS1B02G382600	9.56646	10.5582	11.0756	2.39803	2.61434	1.95189	1.18951e-26	-1.93992	down
TraesCS2D02G461500	35.7277	38.3716	41.7098	9.09701	8.6104	15.4549	7.2061e-34	-1.9388	down
TraesCS5A02G243500	2.22002	2.28819	1.88113	0.370019	0.317146	0.878094	2.93861e-10	-1.93824	down
TraesCS2B02G482800	38.9756	39.2212	40.8159	9.75705	9.83601	10.1059	1.5551e-25	-1.93816	down
TraesCS6B02G292800	54.4835	48.5962	48.2441	14.3665	10.5576	12.9704	1.14262e-27	-1.93748	down
Triticum_aestivum_newGene_47672	0.780093	0.758526	1.12407	0.252248	0.221534	0.143709	3.53826e-05	-1.93714	down
TraesCSU02G020800	2.48307	2.85744	2.61058	0.625848	0.621743	0.701428	1.5825e-07	-1.93692	down
TraesCS3B02G515100	84.1399	78.6384	77.1291	21.7274	18.6718	19.7638	1.34982e-37	-1.93675	down
Triticum_aestivum_newGene_18659	10.9	9.60436	8.85083	1.93512	2.99005	2.50979	6.19283e-16	-1.93651	down
TraesCS5B02G499100	1.41824	1.64068	1.11563	0.368795	0.171602	0.180806	2.60646e-07	-1.93602	down
TraesCSU02G191800	7.92973	7.32547	8.24171	1.88882	1.89653	2.07483	2.20699e-14	-1.93521	down
Triticum_aestivum_newGene_27470	51.0672	59.1168	53.3987	14.4809	15.1161	11.4744	4.4947e-28	-1.93499	down
TraesCS5A02G092700	0.889236	0.721595	0.793589	0.207289	0.204466	0.191067	1.06092e-07	-1.93468	down
TraesCS4A02G255400	11.7493	11.4486	13.6115	3.27055	3.30727	2.66928	1.293e-28	-1.93406	down
TraesCS4A02G499300	3.55639	4.62119	4.48655	0.836092	1.36257	0.886504	3.50093e-10	-1.93294	down
TraesCS4B02G031200	15.5054	17.4048	16.8028	4.43736	3.1446	4.59674	3.33165e-22	-1.93212	down
TraesCS2B02G218700	17.1997	15.3772	16.6196	4.67279	3.77582	3.92312	8.32072e-29	-1.93183	down
TraesCS4D02G346000	10.112	12.8433	7.98167	2.45833	3.13219	2.10388	4.78381e-08	-1.93178	down
TraesCS7D02G122600	7.44573	6.64028	7.17122	1.73921	1.92483	1.67719	9.20991e-22	-1.93099	down
TraesCS1A02G035100	22.051	19.0359	20.3321	5.54749	5.03724	4.87491	6.05243e-29	-1.93084	down
TraesCS2B02G043700	0.595425	0.537665	0.363133	0.070449	0.214005	0.078014	2.11701e-05	-1.9303	down
TraesCS1B02G089800	4.2887	4.69306	4.08673	1.46372	0.940211	0.979319	1.06217e-11	-1.9303	down
TraesCS5B02G095800	5.72882	6.07231	6.45204	1.72313	1.17401	1.56994	3.62474e-21	-1.92945	down
TraesCS5B02G322900	257.621	255.696	280.771	62.7962	65.617	68.4808	3.25787e-46	-1.92747	down
TraesCS6B02G293100	2.07874	0.949128	1.18256	0.363402	0.284378	0.470823	1.07864e-08	-1.92701	down
TraesCS5D02G061500	0.922909	1.02983	0.819253	0.098373	0.303975	0.358565	1.20012e-07	-1.92675	down
TraesCS6D02G287800	19.2101	19.2564	18.7332	5.21763	4.0576	5.165	3.6041e-28	-1.92571	down
TraesCS7B02G123500	0.280545	0.518878	0.303522	0.092742	0.082579	0.044664	2.98448e-05	-1.92558	down
TraesCS5A02G085500	0.942782	2.35546	1.11558	0.380947	0.397755	0.370677	0.027117	-1.92445	down
TraesCS2A02G432300	3.27286	3.66992	3.66439	0.867216	0.715599	1.06405	4.52327e-08	-1.92402	down
TraesCS5D02G395800	17.2502	20.4882	18.3762	4.98596	4.64388	4.55292	1.37437e-21	-1.92361	down
TraesCS3D02G444700	8.80244	8.13017	10.6395	2.21286	2.96505	1.78472	1.83516e-14	-1.92296	down
TraesCS6D02G358300	1.88013	2.13935	3.02241	0.921664	0.209915	0.648259	2.23173e-05	-1.92279	down
TraesCS6A02G168600	16.3435	14.4966	14.3849	2.99031	5.32255	3.12748	9.80753e-20	-1.92275	down
TraesCS6D02G192400	1.76404	0.995695	0.819192	0.372191	0.365613	0.143114	0.00108884	-1.92233	down
TraesCS4D02G209700	1.27675	2.09377	2.29671	0.498929	0.501615	0.761892	5.53991e-10	-1.92112	down
Triticum_aestivum_newGene_24024	2.65604	2.69258	3.57733	0.63843	0.488044	1.12467	4.39301e-15	-1.92051	down
Triticum_aestivum_newGene_20928	1.11949	1.70969	1.10837	0.322708	0.281353	0.531781	2.7155e-08	-1.91919	down
TraesCS2D02G431600	5.62759	4.6219	3.41583	1.03045	1.2107	1.21899	8.56438e-08	-1.91881	down
TraesCS2D02G372500	1.46491	1.70166	1.36198	0.516119	0.489733	0.235055	5.47182e-07	-1.91763	down
TraesCS3B02G392100	31.4072	33.4455	29.3964	8.09617	6.90827	8.83931	4.37265e-27	-1.91548	down
TraesCS2B02G466400	6.19132	7.12302	7.77427	2.06927	2.10407	1.18436	1.84346e-17	-1.91468	down
TraesCS3A02G261700	2.06331	1.32036	1.35302	0.354917	0.313892	0.512719	1.55627e-06	-1.91373	down
TraesCS4D02G102900	20.728	17.6217	20.7904	5.8563	4.22327	4.94812	1.75393e-18	-1.91373	down
TraesCS5B02G183800	85.8357	81.4467	84.1065	18.8915	21.1599	20.8055	5.83337e-36	-1.91335	down
Triticum_aestivum_newGene_50650	1.77666	1.54294	1.3544	0.369946	0.446569	0.367215	2.65004e-08	-1.91249	down
TraesCS7D02G170200	3.85039	3.37612	3.37861	0.987415	1.12437	0.59186	6.89588e-15	-1.91248	down
TraesCS6B02G292900	2.19195	2.21864	2.14422	0.677095	0.433731	0.551355	1.07408e-14	-1.91201	down
TraesCSU02G113800	2.54155	2.58846	2.76674	0.792688	0.331047	1.04118	4.67169e-15	-1.91194	down
TraesCS3D02G399600	22.5161	19.8006	22.499	6.51238	4.68041	5.30951	1.97522e-19	-1.91159	down
TraesCS2A02G401000	1.70072	1.01273	1.67636	0.635902	0.262652	0.197845	6.57793e-05	-1.91076	down
Triticum_aestivum_newGene_40378	2.46776	2.68817	3.11176	0.750979	0.527444	0.714704	1.58784e-07	-1.91068	down
Triticum_aestivum_newGene_23889	2.32012	1.86947	2.5219	0.463129	0.521793	0.630791	6.67322e-11	-1.9102	down
TraesCS5D02G317700	2.63586	2.93033	2.09297	0.947891	0.573619	0.448013	3.38295e-08	-1.90873	down
TraesCS2A02G564200	0.263941	0.346958	0.354019	0.08469	0.060797	0.098877	1.75544e-06	-1.90867	down
Triticum_aestivum_newGene_1157	0.850298	0.638907	0.898409	0.206173	0	0.734253	4.72423e-05	-1.90812	down
TraesCS2B02G600800	0.669147	0.722218	0.703763	0.141727	0.231485	0.1601	0.000261045	-1.90703	down
TraesCS3D02G212700	2.59704	1.85452	1.3594	0.633273	0.359173	0.467917	0.000136052	-1.90684	down
TraesCS4B02G092600	3.89053	4.01033	4.20259	0.838728	1.26881	0.989496	2.08773e-21	-1.90671	down
TraesCS6B02G342600	106.679	103.783	107.686	28.2495	26.6953	26.5282	5.51595e-43	-1.90671	down
Triticum_aestivum_newGene_18845	2.44885	1.72385	3.66785	0	0.514494	1.43115	0.0187713	-1.90669	down
TraesCS7A02G203500	0.656367	0.73678	0.64937	0.171182	0.142555	0.611848	2.63016e-05	-1.90659	down
Triticum_aestivum_newGene_5389	2.2659	1.76336	1.70152	0.573171	0.416517	0.461274	4.53311e-08	-1.90615	down
TraesCS5D02G385125	1.63652	2.24364	1.93761	0.859183	0.200361	0.780895	7.4696e-07	-1.90599	down
TraesCS3B02G403400	9.38655	9.23724	9.42892	2.11868	2.63451	2.43142	5.7866e-24	-1.9057	down
TraesCS3D02G238300	12.2019	12.8298	12.8681	2.55248	2.91056	4.09269	9.16344e-21	-1.90533	down
TraesCS4A02G261000	0.919391	0.928247	0.59458	0.166211	0.206536	0.528753	1.18492e-07	-1.90501	down
TraesCS7A02G366700	9.34048	9.27706	9.70535	2.41104	2.01556	2.82487	3.39292e-19	-1.9049	down
TraesCS4A02G405500	25.7266	29.328	29.1147	5.85117	6.74646	8.97845	5.83865e-23	-1.90487	down
TraesCS6A02G045400	0.703623	0.798048	0.545832	0.138669	0.209762	0.170752	1.02671e-07	-1.90414	down
TraesCS6B02G398100	3.31807	3.41485	3.0564	1.49919	0.575376	0.707191	7.46513e-18	-1.9041	down
TraesCS2D02G426500	7.20097	8.31696	9.67202	1.75158	2.7671	1.96984	2.44674e-19	-1.90268	down
TraesCS7D02G535300	3.97185	3.58518	3.32672	0.682625	0.886553	1.21237	4.42649e-09	-1.9024	down
TraesCS4D02G086400	215.804	231.711	219.449	57.7342	56.4063	57.2184	2.33113e-45	-1.90187	down
TraesCS1D02G121000	6.26086	6.28123	5.86667	1.62275	1.79417	2.11077	4.06811e-23	-1.90166	down
TraesCS2B02G428800	1.12773	2.11157	1.15873	0.4475	0.246084	0.406631	0.00122329	-1.9016	down
TraesCS2A02G196600	9.06734	9.81316	10.9734	3.9057	2.77225	3.67682	2.92578e-22	-1.90156	down
TraesCS1A02G317700	2.95717	2.09201	2.20412	1.22174	0.374617	0.702457	9.31164e-06	-1.9011	down
TraesCS2B02G018600	12.6588	12.9945	13.0649	3.37913	3.25857	3.42689	9.52412e-32	-1.90094	down
TraesCS1A02G176800	4.52183	4.83529	5.20901	1.0882	1.17592	1.46737	8.95622e-15	-1.90059	down
TraesCS4A02G095800	33.8204	33.5747	32.2015	8.2958	8.55978	9.07288	1.08593e-29	-1.89977	down
TraesCS5D02G468500	1.48678	1.56367	1.95345	0.538968	0.450386	0.275293	2.74986e-07	-1.89916	down
TraesCS3B02G438400	5.87139	7.29244	6.10091	1.42977	1.78127	1.95093	9.90115e-22	-1.89895	down
TraesCS2D02G087700	16.0029	16.4515	16.8231	4.82616	4.1795	3.59122	1.20443e-27	-1.89886	down
TraesCS4D02G302800	26.3076	28.1558	21.1465	4.82392	7.25129	7.40206	7.28147e-18	-1.89737	down
TraesCS4B02G253400	1.15173	1.12305	2.50717	0.128898	1.10996	0.044201	0.00266563	-1.89672	down
Triticum_aestivum_newGene_2088	1.96618	1.49816	2.11751	0.295854	0.615394	0.552882	2.89011e-05	-1.89634	down
TraesCS2D02G223500	2.75377	2.8212	2.35012	0.301378	0.835875	1.04554	3.12366e-07	-1.89596	down
TraesCS1D02G271500	9.27374	15.5483	15.0037	5.35766	3.04162	3.49304	1.30264e-07	-1.89475	down
TraesCS7A02G421700	1.77776	1.30534	1.35989	0.349059	0.462914	0.294078	7.31629e-09	-1.89332	down
TraesCS1D02G441600	1.39861	1.10821	0.759655	0.239442	0.278736	0.261291	1.74632e-07	-1.89322	down
TraesCS5A02G234300	36.2593	35.7829	34.8565	8.38991	10.1472	9.74078	1.03891e-29	-1.89224	down
TraesCS7D02G470200	10.4649	10.5099	10.284	2.41595	3.36685	2.44876	4.83366e-22	-1.89155	down
TraesCS4A02G404800	5.13296	7.72094	6.64275	1.53336	1.81555	1.64644	1.24071e-10	-1.89078	down
TraesCS1D02G101900	53.7863	46.3139	46.3231	13.3101	12.0596	13.8201	5.6703e-36	-1.89025	down
TraesCS6A02G384300	36.963	35.572	21.2818	9.08505	7.66146	7.58432	1.76819e-06	-1.88993	down
TraesCS5D02G448500	1.66753	1.08928	2.05199	0.48627	0.297239	0.251564	3.93256e-06	-1.88983	down
TraesCS4B02G230600	4.58747	4.11004	4.2893	1.07253	1.07616	1.95727	1.63471e-15	-1.88961	down
TraesCS3A02G420600	1.12824	1.26951	0.848689	0.168775	0.33132	0.264162	1.29296e-05	-1.88894	down
TraesCS5A02G300400	24.2655	24.9208	23.1122	6.29267	5.75765	6.6853	1.16807e-27	-1.88887	down
TraesCS7B02G492900	2.30245	2.71369	3.63165	0.660213	0.565498	1.48702	4.59976e-07	-1.88661	down
TraesCS3B02G322100	1.49423	2.09967	1.78104	0.301613	0.70662	0.36464	2.69271e-07	-1.88622	down
TraesCS2D02G500000	3.40621	4.49722	3.10531	0.563872	0.821846	1.46462	5.68783e-08	-1.88601	down
Triticum_aestivum_newGene_8608	0.721838	0.767963	0.864751	0.190188	0.266858	0.141986	8.4948e-05	-1.88554	down
TraesCS4A02G499500	238.827	238.482	225.939	57.9187	66.3607	58.5066	1.10977e-34	-1.88478	down
TraesCS3A02G064300	3.26869	2.55553	3.48435	0.990352	0.900211	0.538605	2.96001e-15	-1.88478	down
TraesCS7A02G339800	8.19858	7.37974	7.07946	1.9455	1.80183	2.305	1.99498e-19	-1.88453	down
TraesCS1A02G394900	0.547578	0.555463	0.555366	0.046524	0.117087	0.251138	0.000261124	-1.884	down
TraesCS1B02G136800	113.914	106.45	108.035	29.3003	27.6432	28.5059	3.22223e-32	-1.8835	down
TraesCS6B02G367800	24.3086	22.8018	22.6993	7.3081	5.84921	5.02111	4.9419e-30	-1.88254	down
Triticum_aestivum_newGene_2079	1.39946	1.59733	0.967917	0.563988	0.292668	0.180995	9.33582e-06	-1.88234	down
TraesCS6A02G288500	0.747988	0.413443	0.339274	0.123852	0.089358	0.101514	1.74694e-05	-1.88225	down
TraesCS5A02G049600	52.8366	51.1012	52.3938	13.5623	13.3687	14.1121	4.70552e-34	-1.88137	down
TraesCS6A02G268400	1.07138	0.750449	0.98877	0.269694	0.208897	0.227524	2.1896e-07	-1.88115	down
TraesCS3A02G488800	1.44408	1.73445	2.53163	0.611813	0.53416	0.339406	5.28327e-05	-1.87944	down
TraesCS5D02G318900	29.7482	30.6427	29.0324	8.08373	8.21078	7.15336	9.14068e-26	-1.87853	down
TraesCS5B02G399800	236.368	232.325	233.526	60.4942	63.6205	59.6907	1.83911e-51	-1.87842	down
Triticum_aestivum_newGene_43627	2.35521	1.60738	2.20758	0.676203	0.497661	0.612141	7.34714e-08	-1.87831	down
TraesCS6D02G152200	1.29674	1.40122	2.24531	0.518614	0.205793	0.579592	0.00882702	-1.87812	down
TraesCS6D02G143100	19.4295	16.7362	18.6922	4.29526	5.03139	4.99361	2.27148e-24	-1.87798	down
TraesCS4A02G207800	3.49221	4.9492	5.01032	1.60935	1.79522	0.603779	2.39125e-05	-1.87785	down
TraesCS6B02G237900	1.66217	1.97538	1.95098	0.447373	0.435336	0.477755	2.38424e-10	-1.87679	down
Triticum_aestivum_newGene_30020	6.81535	7.10543	7.42919	2.10667	1.84301	1.72739	1.9497e-13	-1.87484	down
TraesCS6D02G152800	2.17335	2.24215	1.75102	0.762734	0.350344	0.478274	2.5075e-09	-1.87452	down
TraesCS7B02G292700	14.6791	14.6	13.0423	3.17072	3.39296	3.52619	2.68118e-30	-1.8745	down
Triticum_aestivum_newGene_32130	2.2169	1.88112	2.5331	0.892131	0	0.840732	1.70492e-05	-1.87411	down
TraesCS7B02G365600	15.2783	16.0789	14.3086	4.43095	3.49748	4.01574	3.07148e-24	-1.87399	down
Triticum_aestivum_newGene_2375	1.40696	1.62534	1.1553	0.165769	0.366176	0.434573	5.47545e-05	-1.87345	down
TraesCS3D02G499900	15.0644	16.8465	15.9734	3.66498	5.45494	3.37218	1.22599e-14	-1.87343	down
TraesCS5A02G169300	8.38152	6.56345	7.23027	1.6897	2.32902	1.99448	3.49534e-12	-1.87192	down
TraesCS6A02G312000	19.1736	16.1659	21.8317	5.5668	4.2968	5.05011	5.08314e-21	-1.87164	down
TraesCS1A02G257000	1.71281	1.84288	1.65832	0.614311	0.45128	0.282929	1.34193e-07	-1.87143	down
TraesCSU02G059700	6.28679	6.7627	7.14824	1.75599	1.66953	1.86928	4.73024e-16	-1.86969	down
TraesCS4D02G084600	4.42512	3.5049	2.74686	0.981175	0.933953	0.802362	5.21385e-10	-1.86831	down
TraesCS6A02G091100	0.710014	0.735567	0.636347	0.195225	0.079893	0.261558	6.70423e-05	-1.86826	down
TraesCS7D02G497700	1.7236	1.39136	2.33414	0.592925	0.459045	0.354147	5.25482e-06	-1.86739	down
TraesCS1D02G158100	1.31566	1.41343	1.65288	0.36242	0.405828	0.360727	2.24067e-06	-1.86659	down
TraesCS4A02G008000	15.1345	11.9652	12.3679	2.81702	3.94513	3.63299	4.00253e-21	-1.86634	down
TraesCS5A02G440600	0.483819	0.336492	0.518151	0.069385	0.148404	0.134493	5.94507e-06	-1.86464	down
TraesCS6A02G036600	279.359	277.609	288.474	75.4888	76.5632	70.5651	2.5966e-30	-1.86434	down
TraesCS4D02G003400	8.60888	7.46019	8.54394	2.11095	2.67997	1.66311	7.57668e-18	-1.86385	down
TraesCS5B02G069500	1.54046	1.46939	1.47204	0.185908	0.39114	0.581245	3.01002e-06	-1.86279	down
TraesCS3B02G257400	9.51032	10.319	11.0878	3.03165	2.12328	2.98306	1.81436e-14	-1.86254	down
Triticum_aestivum_newGene_54053	3.1418	2.81706	3.99559	0.939872	1.23649	0.685907	3.42218e-09	-1.86225	down
TraesCS4D02G228200	2.16369	2.18767	2.75087	0.5323	0.596451	0.738754	3.79333e-14	-1.86129	down
TraesCS2D02G029700	0.508425	0.661876	0.618388	0.092328	0.344207	0.017727	0.000213859	-1.86123	down
TraesCS6A02G363100	5.26671	4.79489	4.88856	1.58935	1.16898	1.15475	1.83332e-20	-1.86061	down
TraesCS1D02G263700	11.2879	9.2523	8.92188	2.37455	2.13746	2.67743	3.17919e-21	-1.86061	down
TraesCS6D02G157800	3.60765	4.87865	3.94883	0.98833	1.25225	1.0465	5.09825e-16	-1.85978	down
TraesCS5A02G512600	18.5943	18.4708	18.8776	5.27285	4.56265	4.95266	1.14877e-11	-1.85945	down
TraesCS7B02G109600	1.26813	1.50365	1.42724	0.432581	0.243263	0.458186	7.56724e-07	-1.85879	down
TraesCS3D02G451500	30.3655	26.4188	30.5763	8.37854	7.01852	7.73039	2.34988e-25	-1.85875	down
TraesCS2A02G024900	42.4737	39.3636	40.1641	12.0403	9.37107	10.3451	4.38461e-32	-1.85834	down
TraesCS1B02G190600	6.67428	6.79232	4.79329	1.46694	1.3804	1.97727	1.0389e-11	-1.858	down
TraesCS3A02G139300	82.1718	78.3431	77.2923	20.6575	20.6898	21.8417	4.37678e-36	-1.85777	down
TraesCS5A02G486800	5.05505	4.31637	4.18574	1.2497	1.32526	1.32486	6.61149e-16	-1.85762	down
Triticum_aestivum_newGene_23200	2.77015	5.42035	4.77311	1.15284	1.59515	0.687006	0.000240705	-1.85684	down
TraesCSU02G127800	15.755	14.8208	13.4756	3.73564	3.90898	4.01653	2.01468e-24	-1.8564	down
TraesCS3D02G253700	34.4627	55.3924	55.7215	14.5862	11.4223	12.2564	1.121e-06	-1.85396	down
TraesCS7D02G416200	0.358379	0.362052	0.644501	0.07615	0.188817	0.093193	0.00273609	-1.85172	down
TraesCS2A02G488500	0.700155	0.666776	0.541401	0.148769	0.073107	0.278059	9.41286e-05	-1.85005	down
TraesCS6D02G169900	1.31791	0.809541	1.56639	0.278781	0.278643	0.246611	7.357e-06	-1.84982	down
Triticum_aestivum_newGene_25206	1.3715	0.891652	1.28712	0.387007	0.252965	0.298919	4.48842e-05	-1.84979	down
TraesCS5D02G494400	1.01149	0.855184	0.832906	0.201134	0.197838	0.314926	2.69439e-10	-1.84859	down
TraesCS6A02G000500	0.400461	0.33333	0.315085	0.065287	0.079884	0.131491	0.000144902	-1.8481	down
TraesCS1D02G207000	116.737	121.889	119.435	31.5218	32.7435	31.1473	1.8272e-35	-1.84723	down
TraesCS2A02G333000	1.18579	1.65683	1.41422	0.600891	0.111708	0.640835	3.78306e-05	-1.84702	down
TraesCS2B02G079100	54.1598	76.0362	51.6491	17.4028	19.6798	18.6698	1.36644e-33	-1.8464	down
Triticum_aestivum_newGene_15595	1.8907	1.90278	2.38939	0.258454	0.785294	0.605752	4.29907e-10	-1.84581	down
TraesCS4D02G251700	3.02499	3.51972	3.70447	1.08612	1.0551	0.506995	8.56277e-09	-1.84525	down
Triticum_aestivum_newGene_3404	5.52743	4.62822	4.75362	1.18005	1.52126	1.23532	4.1236e-14	-1.84496	down
Triticum_aestivum_newGene_32860	4.44936	5.17387	5.48183	1.60827	1.16733	1.25598	7.34079e-17	-1.84477	down
TraesCS6A02G250600	23.3217	23.2503	22.9695	6.02042	6.10005	6.45799	6.1495e-24	-1.8444	down
Triticum_aestivum_newGene_48823	2.78911	2.29103	3.08757	0.627703	1.06884	0.850555	1.50235e-10	-1.84351	down
Triticum_aestivum_newGene_52544	1.92271	1.7745	1.51059	0.681879	0.383789	0.288102	0.00019459	-1.84313	down
TraesCS6B02G191500	607.028	590.969	594.326	167.002	156.976	151.435	3.91135e-47	-1.84297	down
TraesCS5D02G507600	7.86533	8.5909	8.75219	3.04229	2.11449	1.47385	9.22688e-15	-1.84056	down
TraesCS3A02G321900	451.537	457.152	438.67	113.372	121.421	126.594	4.13696e-43	-1.83999	down
TraesCS2D02G340600	11.1673	10.6198	12.4986	3.31363	2.9225	2.88707	2.22153e-22	-1.83962	down
TraesCS7D02G029700	21.4923	22.2607	22.345	5.97914	5.73766	6.01452	4.56847e-32	-1.83941	down
TraesCS7A02G414700	3.17753	4.60398	3.48194	0.897447	1.21746	0.504543	7.5495e-16	-1.83859	down
TraesCS5B02G270500	1.02398	2.71237	1.85941	0.540728	0.662092	0.271148	0.0113702	-1.83837	down
TraesCS2D02G423700	9.71561	11.0796	10.3955	3.58337	2.82204	2.66714	1.02943e-23	-1.83786	down
TraesCS7D02G350500	4.80964	5.22009	6.80026	1.52063	1.2741	1.64286	1.96275e-10	-1.83691	down
TraesCS6D02G097400	49.8083	52.2512	49.5511	12.9357	12.5124	15.3246	4.42164e-29	-1.83595	down
TraesCS5B02G058500	31.2565	28.6765	33.0275	8.28632	7.9821	8.71751	1.38554e-23	-1.83552	down
TraesCS4B02G258300	0.205936	0.980828	0.69776	0.012175	0.102262	0.081828	0.000320337	-1.83539	down
Triticum_aestivum_newGene_1434	5.80501	2.94451	6.78875	1.96547	1.99263	0.459646	0.017066	-1.83519	down
TraesCS3B02G295300	0.906655	1.52662	1.87166	0.357347	0.846351	0.425422	0.000217142	-1.83514	down
TraesCS5B02G227900	172.101	181.807	184.205	53.3606	47.4842	44.0046	2.52787e-38	-1.83457	down
TraesCS5B02G544700	1.70148	2.48207	2.22431	0.260333	0.727448	0.605498	2.25432e-06	-1.83344	down
TraesCS5D02G241000	92.464	95.3642	96.8332	24.117	23.9452	28.6425	6.21963e-34	-1.83261	down
TraesCS2A02G545800	0.666532	0.957175	0.914142	0.333467	0.127379	0.215592	5.69525e-07	-1.83199	down
TraesCS3B02G455700	1.65995	1.26965	1.0219	0.662962	0.685231	0.205083	1.53976e-08	-1.83179	down
TraesCS6A02G141900	33.9923	32.4737	29.8323	8.5301	8.7033	8.47383	3.03257e-14	-1.83024	down
TraesCS7D02G317600	24.7791	25.8549	23.6593	6.27735	6.91318	6.82739	5.31497e-30	-1.82997	down
TraesCS2A02G152200	1.99093	1.31783	2.29765	0.567586	0.406238	0.531144	6.2674e-06	-1.82981	down
Triticum_aestivum_newGene_41298	1.33284	1.18779	1.66386	0.599279	0.415997	0.225575	6.65207e-07	-1.82887	down
TraesCS5B02G231300	5.12821	6.48182	6.11736	1.45157	1.26956	1.98336	8.09594e-15	-1.82884	down
TraesCS4A02G035400	45.8279	46.27	45.2719	13.9577	10.0258	13.0391	1.02597e-28	-1.82843	down
TraesCS6D02G157900	26.3948	38.7179	33.6785	9.89665	10.6007	6.21202	1.42678e-10	-1.82843	down
TraesCS7B02G017500	0.533249	0.324033	0.512466	0.136471	0.137494	0.091811	7.6515e-05	-1.82697	down
TraesCS3B02G443000	2.30916	1.68579	1.39857	0.287901	0.677184	0.322222	3.42284e-07	-1.82677	down
TraesCS6B02G361600	0.846876	0.692211	0.822421	0.189215	0.079275	0.33361	0.000163051	-1.82616	down
TraesCS1D02G123700	2.03375	1.56477	1.27102	0.250818	0.536672	0.412443	2.79286e-08	-1.82284	down
TraesCS3D02G434200	8.98387	9.95196	9.13303	2.51821	2.62267	2.48751	1.233e-19	-1.82156	down
TraesCS4B02G059600	5.33342	6.69847	3.86465	3.14042	2.24186	0.428773	0.000690024	-1.82136	down
Triticum_aestivum_newGene_14465	6.74647	7.65932	5.70146	2.56183	1.39352	1.62257	1.94689e-14	-1.82058	down
TraesCS1D02G236200	12.5461	13.4478	12.126	2.39322	3.1791	4.93269	5.95905e-25	-1.82031	down
Triticum_aestivum_newGene_9951	17.1959	16.7305	17.6418	4.81195	4.83871	4.35171	7.48233e-22	-1.82015	down
TraesCS2B02G273200	1.18827	1.38634	1.27376	0.489524	0.179233	0.369046	1.04695e-05	-1.81987	down
TraesCS1A02G334400	3.81042	3.12579	3.82452	0.810765	0.93635	1.17664	2.2521e-12	-1.81911	down
TraesCS2A02G499800	5.00025	6.64935	5.71708	1.41217	1.44163	1.77895	2.90834e-15	-1.81884	down
TraesCS5A02G239300	0.819154	1.01754	0.791699	0.354258	0.229139	0.171743	0.000100313	-1.81857	down
TraesCS1D02G271800	24.6466	22.5358	25.73	6.30602	5.70511	7.80708	4.92861e-27	-1.81848	down
TraesCS5B02G394100	4.7483	4.77091	4.30265	0.892427	1.16645	1.32711	1.5986e-15	-1.81725	down
Triticum_aestivum_newGene_48441	1.383	2.15522	1.63682	0.479155	0.527747	0.364389	6.47209e-05	-1.81717	down
TraesCS2B02G420100	1.17685	0.681225	0.968458	0.287182	0.123195	0.349124	3.11798e-05	-1.81601	down
TraesCS5A02G378200	5.13697	5.35681	4.53318	1.36061	1.21728	1.48355	8.21314e-13	-1.81594	down
Triticum_aestivum_newGene_4061	1.28069	1.44363	1.39874	0.553094	0.402773	0.268628	7.10996e-05	-1.81594	down
Triticum_aestivum_newGene_43701	0.623675	0.706786	0.754923	0.23451	0.161589	0.164795	2.34011e-06	-1.81523	down
Triticum_aestivum_newGene_1725	13.8885	12.3556	12.5092	3.99379	3.19381	3.50251	1.23544e-16	-1.81491	down
TraesCS4A02G405000	5.38591	6.04697	6.55912	1.0919	1.75248	2.02465	4.24602e-09	-1.814	down
TraesCS1B02G121400	1.12987	0.97911	1.15449	0.227394	0.455079	0.200798	1.45127e-05	-1.81366	down
TraesCS3B02G382900	10.9688	10.6986	10.7409	2.77414	2.81047	3.22914	2.9171e-23	-1.81357	down
TraesCS5D02G246000	3.14521	3.80471	4.23346	1.01609	0.960828	1.04787	1.06141e-07	-1.81191	down
Triticum_aestivum_newGene_40372	1.95588	3.66172	2.10765	0	1.04138	1.10401	0.00831085	-1.81155	down
TraesCS2A02G372000	83.5058	97.4143	89.6488	25.2425	26.145	27.5455	2.07737e-30	-1.81149	down
TraesCS1D02G302100	5.98139	6.70166	6.32817	1.55706	1.70419	1.91047	8.92622e-15	-1.81126	down
TraesCS6B02G085400	2.74809	2.674	3.42333	1.31122	0.680146	0.385356	5.88285e-06	-1.81103	down
TraesCS3A02G340000	1.14828	1.1682	1.81581	0.060166	0.533172	0.487396	9.22229e-05	-1.81073	down
TraesCS5D02G233600	2.53572	2.57359	2.6089	0.740515	0.818818	0.548019	5.04392e-09	-1.81	down
TraesCS4D02G347800	10.6217	10.3075	9.59019	3.37077	3.13422	1.81291	9.65848e-12	-1.80991	down
TraesCS2D02G065500	33.7066	48.8944	30.2279	11.7446	13.1345	5.71361	6.14312e-06	-1.80975	down
TraesCS2D02G385700	1.83903	2.89772	2.53737	0.549471	0.579999	0.841033	5.57556e-08	-1.80969	down
Triticum_aestivum_newGene_24284	4.48232	2.83582	4.13988	1.05689	0.596477	0.890967	1.25903e-07	-1.80532	down
TraesCS2A02G346700	1.23124	1.03584	0.895703	0.233205	0.399939	0.216341	9.46256e-05	-1.80438	down
TraesCS1B02G102000	3.03193	3.17773	2.65229	1.03279	0.851632	0.497945	2.88311e-06	-1.80397	down
TraesCS3B02G441800	9.07043	7.5956	8.13673	2.08208	2.50118	2.31601	1.07918e-17	-1.8035	down
TraesCS7A02G258600	0.56722	0.37489	0.75437	0.212239	0.17471	0.106776	6.16246e-05	-1.80345	down
TraesCS2B02G536500	5.69729	6.15646	3.56561	1.71456	1.03991	1.20955	0.000524188	-1.80284	down
TraesCS6B02G227000	0.90627	0.700915	1.40536	0.286814	0.26244	0.250331	0.000370641	-1.80157	down
TraesCS3B02G091000	0.825606	0.777089	1.06115	0.218498	0.184651	0.230843	7.01396e-08	-1.80108	down
TraesCS3D02G368600	52.1062	56.3105	56.1936	15.3049	15.2273	14.7728	8.44926e-23	-1.80071	down
TraesCS5B02G013000	6.93291	10.701	12.4723	2.95884	3.04662	3.02615	6.59169e-22	-1.80003	down
Triticum_aestivum_newGene_47010	0.64487	1.51819	0.689733	0.220754	0.269091	0.274806	0.0254798	-1.79823	down
TraesCS1D02G262600	9.24655	8.55881	5.83591	1.82319	2.19673	2.37577	2.21674e-07	-1.79813	down
TraesCS6D02G158300	4.71221	12.4475	12.0284	1.618	1.72196	0.985012	5.81769e-18	-1.79754	down
TraesCS3B02G358700	26.3566	26.2243	26.1266	7.06357	7.28609	7.32558	1.03767e-27	-1.79752	down
TraesCS1D02G177700	2.93823	2.17651	2.67644	0.419658	0.759035	0.883392	1.83094e-05	-1.79708	down
TraesCS4B02G001000	117.986	117.282	110.657	31.3305	30.0113	34.1922	7.59717e-33	-1.79656	down
TraesCS6D02G294800	73.2635	72.1146	80.2549	23.097	18.9098	20.476	8.43369e-33	-1.79652	down
TraesCS1A02G359100	38.9205	38.6617	41.5035	10.0724	11.6493	11.4107	1.04962e-27	-1.79652	down
TraesCS4D02G014100	45.9581	50.0923	48.9496	11.2039	11.7189	11.2058	1.19942e-26	-1.79593	down
Triticum_aestivum_newGene_35245	12.6639	11.0426	13.1739	3.29295	2.58034	4.29306	3.19613e-17	-1.79561	down
TraesCS2B02G576400	0.78109	0.72468	0.811515	0.162217	0.233283	0.239821	5.04708e-06	-1.79529	down
TraesCS3A02G042100	0.309792	0.308998	0.283305	0.039124	0.095722	0.103505	0.000397429	-1.79446	down
TraesCS3A02G106700	7.85255	7.46617	7.94667	2.5677	1.99303	1.85953	3.22362e-17	-1.79429	down
TraesCS4B02G234600	1.19262	1.32374	1.60622	0.383367	0.407436	0.32862	4.35641e-10	-1.79423	down
TraesCS2D02G313400	33.2278	32.835	33.3595	9.08518	8.61072	9.83338	4.74793e-32	-1.79373	down
TraesCS3D02G222300	2.57989	3.16309	3.76471	0.871405	0.676279	0.988763	6.43553e-05	-1.79317	down
TraesCS3D02G216700	7.83431	8.04975	7.48423	1.20159	2.21857	3.0843	1.9665e-18	-1.79295	down
TraesCS1A02G094900	5.29831	5.59914	6.24815	2.02183	1.39433	1.32302	7.41892e-15	-1.7924	down
TraesCS3D02G273300	3.12036	3.72585	3.2775	0.973513	1.08029	0.739145	1.86784e-09	-1.79198	down
TraesCS6B02G160600	2.20372	2.35089	2.43422	0.530941	0.845167	0.551758	1.07932e-11	-1.79147	down
TraesCS2A02G425800	5.38359	5.52768	6.5024	1.65589	1.51971	1.64817	2.51217e-18	-1.79025	down
TraesCS7D02G475100	2.86485	2.70127	4.123	0.988199	0.616171	1.0122	1.94284e-06	-1.78991	down
TraesCS1D02G073900	11.8399	11.5862	11.5863	3.37601	3.04068	3.29425	5.07692e-17	-1.78909	down
TraesCS7A02G509200	0.901634	0.722138	0.820304	0.259612	0.186072	0.222644	2.25539e-08	-1.78705	down
Triticum_aestivum_newGene_45199	1.96958	2.83117	3.2938	0.820814	0.868828	0.469972	2.20258e-11	-1.78705	down
TraesCS2A02G481100	82.5336	80.6072	83.131	24.0936	23.8926	22.3839	4.51151e-34	-1.78679	down
TraesCS6B02G090400	0.375969	0.446151	0.383606	0.104715	0.115804	0.10696	0.000281558	-1.78679	down
TraesCS6D02G197500	2.24666	2.66128	2.14475	0.571286	0.656268	0.712996	4.57107e-13	-1.78461	down
TraesCS5B02G299000	45.6833	44.1694	44.1295	13.1679	11.5204	12.6797	6.7245e-34	-1.78449	down
Triticum_aestivum_newGene_12353	8.51225	8.22394	8.57131	3.07955	2.48303	1.50417	6.51788e-10	-1.78432	down
TraesCS4D02G188600	15.5114	14.8051	14.8211	4.79519	4.10457	3.67769	1.506e-25	-1.7837	down
TraesCS1D02G295800	7.75785	9.8116	8.303	2.02659	1.62159	2.49287	2.26665e-22	-1.78368	down
Triticum_aestivum_newGene_37216	0.508203	0.582839	0.693339	0.219464	0.207206	0.053068	0.000313085	-1.78354	down
TraesCS3A02G075900	5.06613	6.47335	4.6216	1.426	1.58392	1.48846	1.39222e-12	-1.78339	down
TraesCS2D02G003200	0.827363	0.932223	0.729882	0.100779	0.1663	0.070554	6.71048e-05	-1.78293	down
Triticum_aestivum_newGene_26594	6.0321	5.20073	5.65211	1.02045	1.08097	1.24312	7.7323e-19	-1.78286	down
TraesCS3A02G348400	3.56022	4.89031	3.45774	0.901535	0.98368	1.38049	5.51013e-07	-1.78282	down
TraesCS7D02G355600	0.300196	0.465018	0.298022	0.161932	0.057465	0.071631	0.000153676	-1.78274	down
TraesCS7B02G273500	1.51859	1.31925	1.59455	0.488938	0.394826	0.353664	3.5758e-07	-1.7825	down
TraesCS7B02G145300	1.90773	1.44003	1.27594	0.378832	0.462916	0.414523	0.0101877	-1.7824	down
TraesCS2B02G191100	2.51542	2.86488	2.46693	0.548875	1.00058	0.57064	3.22149e-07	-1.78188	down
Triticum_aestivum_newGene_41422	3.05896	3.04203	2.4778	1.23705	0.685843	0.784958	3.75919e-10	-1.7812	down
Triticum_aestivum_newGene_31309	0.934183	1.1537	0.80396	0.241124	0.311449	0.229391	4.42352e-06	-1.78075	down
TraesCS3D02G475200	36.854	34.6374	35.8602	11.0325	9.14608	9.86132	7.24818e-27	-1.77818	down
TraesCS2D02G587900	29.1031	29.819	33.1356	9.41555	9.01773	8.47029	8.87352e-29	-1.77808	down
TraesCS1D02G164900	1.23262	0.964571	1.01096	0.275641	0.203534	0.411754	1.94715e-05	-1.7767	down
TraesCS4A02G457900	0.340836	0.286906	0.418963	0.046445	0.084302	0.156291	0.000154086	-1.77632	down
TraesCS4B02G344200	0.429116	0.995175	0.774989	0.256121	0.104741	0.253193	0.0035904	-1.77596	down
TraesCS1B02G088600	8.8939	10.6868	11.2326	2.60484	2.79788	3.28736	4.09747e-18	-1.77569	down
TraesCS3D02G080600	0.609443	0.386902	0.389732	0.078083	0.16835	0.180099	0.00165557	-1.77408	down
TraesCSU02G016900	82.3022	79.6131	82.0383	24.4831	23.8437	30.1572	1.77694e-36	-1.7733	down
TraesCS4B02G185100	1.80022	1.35234	1.83639	0.12062	0.606843	0.628133	1.73508e-05	-1.77216	down
TraesCS5A02G211200	13.5314	11.8868	12.9044	2.74764	4.43105	3.59099	1.04646e-16	-1.77161	down
TraesCS3D02G438200	1.95836	1.95465	1.78355	0.747752	0.2071	0.631238	1.28718e-07	-1.77047	down
Triticum_aestivum_newGene_47461	2.17971	2.81814	1.70038	0.589576	0.570557	0.703243	7.05138e-05	-1.76994	down
TraesCS7B02G262800	102.706	103.078	101.973	28.8269	27.2971	27.043	2.9567e-28	-1.76952	down
TraesCS5A02G189700	8.51561	7.41931	7.85117	2.79505	2.47593	1.42368	3.34639e-19	-1.76901	down
TraesCS2D02G534600	25.6916	14.5409	22.9781	7.67609	3.81867	6.32736	3.40351e-05	-1.7688	down
TraesCS6B02G199700	0.30484	0.259453	0.241739	0.054793	0.127181	0.046366	0.000310361	-1.76863	down
TraesCS7D02G419900	16.4912	15.0017	12.4363	4.20159	4.16851	3.88158	1.91592e-19	-1.76781	down
TraesCS2A02G154900	2.47787	2.84871	2.63631	0.777063	0.863293	0.595355	2.60204e-11	-1.76754	down
TraesCS2D02G206900	41.9168	43.0598	42.9525	11.5253	11.9863	12.5817	1.18183e-27	-1.76683	down
Triticum_aestivum_newGene_29826	1.62966	1.72952	1.85938	0.422667	0.413326	0.551568	3.65906e-06	-1.7663	down
TraesCS1A02G217100	25.9321	24.1176	23.4443	4.67024	5.90822	10.2621	5.64946e-22	-1.76521	down
TraesCS6A02G054500	5.30042	6.33643	5.22718	1.39998	1.72581	1.63859	2.30406e-17	-1.7644	down
TraesCS6A02G266000	2.09982	2.17535	2.13876	0.576533	0.57245	0.652532	1.07709e-08	-1.76415	down
TraesCS2B02G333600	19.4253	19.1474	21.2264	6.00655	5.79386	5.50519	1.20146e-27	-1.76389	down
Triticum_aestivum_newGene_51734	1.44943	1.19663	1.19885	0.416806	0.447288	0.226483	2.22055e-05	-1.76384	down
TraesCS1D02G111400	6.73295	5.4788	7.80492	2.01946	1.49186	2.12588	1.31308e-11	-1.76296	down
TraesCS6B02G350000	1.70626	1.93537	1.85553	0.285665	0.480027	0.791149	5.4909e-05	-1.76241	down
TraesCS2B02G199700	1.83482	0.972881	1.44286	0.469052	0.233031	0.484421	0.000264281	-1.76169	down
Triticum_aestivum_newGene_13281	1.11109	1.17073	1.37306	0.368256	0.176123	0.314732	5.02489e-08	-1.76148	down
TraesCS6B02G141300	2.10208	2.21362	2.26772	0.468289	0.812288	0.581976	5.05418e-15	-1.76138	down
TraesCS5D02G472000	36.9804	44.872	38.1451	11.4001	10.8174	9.968	8.26974e-31	-1.7612	down
TraesCS6B02G137600	34.1085	33.3984	35.5094	9.49316	11.1783	8.52178	6.33447e-25	-1.76066	down
Triticum_aestivum_newGene_9069	59.1214	60.2451	61.4408	16.866	17.5958	16.7563	5.20254e-28	-1.76056	down
Triticum_aestivum_newGene_8649	1.39501	1.40599	1.99058	0.343132	0.78099	0.25944	1.14479e-07	-1.76056	down
TraesCS4D02G267500	25.5723	29.047	30.6199	7.8841	6.99159	8.80412	4.59201e-22	-1.76029	down
Triticum_aestivum_newGene_41007	2.39681	1.70176	1.79111	0.531575	0.464813	0.544647	8.30598e-10	-1.76008	down
TraesCS2B02G232500	8.99609	9.7294	9.50637	2.85757	2.6355	2.59809	8.77675e-15	-1.75938	down
TraesCS4B02G173100	2.89657	7.37317	6.56345	1.96282	1.41826	1.19767	0.000739517	-1.75907	down
TraesCS7B02G381900	9.19179	8.35957	8.44393	2.68935	3.51063	1.84019	7.17804e-18	-1.75888	down
TraesCS5A02G500100	0.861049	1.20182	0.667961	0.17019	0.242148	0.295757	5.75919e-05	-1.75859	down
TraesCS3A02G107200	38.411	38.801	39.2192	11.3291	11.2798	10.3662	2.33209e-29	-1.75832	down
Triticum_aestivum_newGene_34585	3.3398	3.44682	4.93394	0.43747	1.08046	1.79919	4.59149e-05	-1.7575	down
TraesCS4A02G405600	6.37896	5.63854	5.5845	2.0924	1.9281	0.970324	1.0686e-09	-1.757	down
TraesCS7B02G115400	1.76404	1.48133	1.55056	0.206811	0.398465	0.810325	1.09909e-06	-1.75694	down
TraesCS5B02G124600	0.392087	0.500923	0.32772	0.194774	0.0792	0.03959	0.000126264	-1.75682	down
TraesCS5A02G411600	1.07636	1.44688	1.67177	0.362015	0.427166	0.396255	4.684e-07	-1.75574	down
Triticum_aestivum_newGene_35209	4.61505	4.94688	5.44067	0.837223	1.63697	1.77077	2.38119e-12	-1.75529	down
TraesCS5A02G328500	0.96884	0.920633	1.2048	0.199957	0.37053	0.304937	5.1539e-05	-1.75523	down
TraesCS7A02G106700	0.533108	0.442896	0.424878	0.127498	0.191948	0.076789	0.000433086	-1.75473	down
Triticum_aestivum_newGene_53960	1.25422	1.26796	1.00498	0.398341	0.297276	0.288547	5.63034e-05	-1.75469	down
TraesCS4B02G153000	1.67399	1.40904	1.76043	0.978536	0.583558	0.762415	7.75338e-12	-1.75423	down
TraesCS2B02G220700	5.40398	5.91153	5.64995	1.56322	1.91343	1.34416	1.543e-17	-1.75392	down
TraesCS7B02G367500	1.33195	1.51945	0.718129	0.04412	0.225797	0.87054	0.0211394	-1.75392	down
TraesCS2B02G453400	2.98896	3.27634	3.01739	1.02341	0.08892	2.05067	7.15331e-07	-1.75383	down
TraesCS5B02G520600	19.9062	21.2972	20.1503	5.33143	6.05941	6.08686	3.3235e-26	-1.75246	down
Triticum_aestivum_newGene_33406	3.25499	3.60561	4.39963	1.08033	1.03757	1.03514	1.18055e-11	-1.75236	down
Triticum_aestivum_newGene_15401	1.23079	1.38496	1.02738	0.489398	0.317337	0.220796	5.87581e-05	-1.75225	down
Triticum_aestivum_newGene_12195	0.496429	0.557229	0.440317	0.149	0.163648	0.105987	4.55363e-05	-1.75211	down
TraesCS7D02G404600	3.00739	1.58059	2.39668	0.471789	0.375689	1.04792	0.000801775	-1.75148	down
Triticum_aestivum_newGene_42687	0.963772	0.606667	0.903989	0.349749	0.115239	0.222015	0.000104921	-1.751	down
TraesCS1B02G109400	5.70843	5.09645	5.24692	1.35667	1.68582	1.55342	1.14551e-15	-1.75096	down
Triticum_aestivum_newGene_53840	2.09962	1.99367	1.98009	0.65686	0.1942	0.460155	7.78769e-06	-1.75085	down
TraesCS1B02G282600	7.85806	7.04731	7.42257	1.99411	1.87205	2.48448	6.6774e-13	-1.75057	down
TraesCS5A02G050000	2.59671	2.70723	2.21301	1.06806	0.427311	0.620481	8.59356e-06	-1.74989	down
TraesCS4A02G070600	37.0248	33.4037	34.9602	9.63369	9.98003	10.3119	2.27033e-26	-1.74986	down
TraesCS2B02G569000	5.64347	5.73563	5.3353	1.53769	1.71292	1.46834	9.92634e-06	-1.74886	down
Triticum_aestivum_newGene_17731	3.38463	5.61453	4.13122	0.687616	1.5607	1.58638	2.66142e-05	-1.7488	down
TraesCS3B02G288900	45.1566	45.8346	44.6563	12.5601	13.4226	12.3196	7.3552e-34	-1.74636	down
TraesCS5D02G520000	1.29534	1.64717	1.48543	0.174241	0.733194	0.313186	1.2871e-05	-1.74592	down
TraesCS2A02G045100	4.37067	4.26875	4.25849	1.24975	1.32782	1.10918	3.8875e-17	-1.74527	down
TraesCS2A02G206200	253.529	259.12	253.051	70.9673	74.5942	73.7586	6.87561e-40	-1.74511	down
TraesCS5D02G190700	98.1467	93.3653	93.6952	27.1361	25.9366	25.8423	1.35494e-32	-1.74501	down
TraesCS5B02G059900	19.122	18.4241	17.2528	6.60659	4.45251	4.53959	7.47928e-15	-1.74483	down
TraesCS4A02G258000	1.2571	1.35705	1.25417	0.33155	0.288142	0.481245	1.74468e-05	-1.74476	down
TraesCS5B02G114800	1.60357	2.20451	2.17341	0.336976	0.912593	0.442933	6.9422e-06	-1.74462	down
TraesCS6A02G310400	20.9802	20.7893	18.9709	7.03501	5.8459	4.49581	2.74166e-19	-1.74461	down
TraesCS2A02G275200	1.34761	1.24452	1.01209	0.189021	0.272523	0.502118	1.53869e-06	-1.74438	down
TraesCS1D02G392000	7.79596	6.89724	8.40975	2.37533	2.62463	1.71639	8.1675e-11	-1.74408	down
TraesCS6D02G249100	58.0231	56.6131	59.1265	19.4045	15.2586	15.1377	1.30445e-23	-1.74376	down
TraesCS4B02G093500	4.56362	4.02138	3.69343	1.04943	1.22833	1.25357	5.736e-14	-1.74338	down
TraesCS6B02G113900	41.5973	42.7427	43.07	13.9045	12.423	10.1438	7.20726e-26	-1.74331	down
TraesCS7D02G123700	2.56715	1.66229	1.53028	0.753087	0.576169	0.340255	0.000160983	-1.74328	down
Triticum_aestivum_newGene_39502	2.46764	1.64122	2.22178	0.449892	0.882126	0.467132	2.7557e-07	-1.74324	down
TraesCS3D02G440200	63.7485	63.2807	60.232	17.9936	16.4405	16.0865	9.53002e-31	-1.74317	down
TraesCS5B02G540900	0.189786	0.509108	0.30839	0.042548	0.093996	0.056949	0.000347167	-1.74259	down
Triticum_aestivum_newGene_22786	0.980105	0.92787	0.759639	0.498005	0.107324	0.676695	6.73439e-05	-1.74222	down
TraesCS3A02G501700	27.5881	30.9514	29.2693	11.0865	11.1822	8.3367	3.38696e-08	-1.7422	down
TraesCS2B02G409100	0.927828	1.7772	1.10701	0.325205	0.183098	0.564321	0.00159652	-1.74215	down
TraesCS1B02G382200	21.2759	21.311	21.9103	5.75554	6.87273	5.86095	2.35892e-23	-1.74174	down
TraesCS5B02G405300	1.74789	2.5522	1.41843	0.482598	0.568117	0.584845	3.92863e-05	-1.74091	down
TraesCS7D02G067500	6.68759	6.63854	8.97685	2.21076	1.85274	2.28256	2.03051e-05	-1.7403	down
TraesCS7B02G188000	1.29688	1.52092	1.90943	0.466032	0.489133	0.48253	2.87938e-09	-1.73992	down
TraesCS2D02G134200	0.895792	1.30093	0.972173	0.177693	0.403987	0.257886	0.000350976	-1.73925	down
TraesCS5B02G067700	8.80787	9.73838	9.20036	2.98463	2.59692	2.60715	5.8809e-14	-1.73831	down
TraesCS1D02G086400	0.363848	0.422759	0.450288	0.098283	0.14526	0.103423	0.000173036	-1.73687	down
TraesCS1B02G062400	7.07326	7.56684	9.79601	2.63418	2.1213	2.26301	9.80156e-12	-1.73679	down
TraesCS6A02G315600	40.0458	37.1338	42.8839	13.1421	9.42397	12.13	2.38273e-25	-1.73639	down
Triticum_aestivum_newGene_36324	1.36517	1.20541	2.22674	0.281469	0.108409	0.976416	0.0136966	-1.73637	down
TraesCS5B02G166000	8.98177	7.78796	10.0353	2.11743	2.43298	3.16264	2.07785e-12	-1.73563	down
TraesCS4A02G455000	1.13533	0.797564	1.02997	0.202073	0.295404	0.348421	0.000212296	-1.73552	down
Triticum_aestivum_newGene_49592	1.9585	2.62161	2.91232	1.01052	0.722109	1.15376	2.84066e-09	-1.73542	down
TraesCS2A02G196700	29.9406	33.7018	28.6377	8.78124	8.62581	9.19557	4.45543e-27	-1.73534	down
TraesCS6A02G135800	1.61358	1.04854	1.40439	0.429338	0.374473	0.35218	7.43269e-05	-1.73366	down
TraesCS3D02G206000	3.26087	7.36614	8.05081	3.21538	1.85268	1.15256	0.00677469	-1.73353	down
TraesCS4B02G297300	2.21675	1.97121	1.64166	0.744658	0.503804	0.344197	4.43492e-05	-1.73252	down
TraesCS1B02G230200	8.90203	8.49699	7.99988	2.07603	2.50455	2.75462	6.90781e-16	-1.73179	down
TraesCS4D02G239600	12.309	13.1936	11.7516	3.40086	4.23465	3.25185	3.72492e-21	-1.73176	down
Triticum_aestivum_newGene_34550	1.39804	1.67363	1.24958	0.255475	0.286983	0.698521	1.90444e-05	-1.73015	down
TraesCS1A02G257500	5.73972	8.46032	7.22517	1.62477	2.12864	2.43498	5.89493e-10	-1.73003	down
TraesCS2B02G405500	4.5224	4.84722	3.12935	1.02239	0.824019	1.53389	1.7988e-07	-1.72992	down
TraesCS3B02G580700	0.688633	0.819564	0.819688	0.26956	0.18247	0.220068	2.85721e-08	-1.72969	down
TraesCS1B02G175600	6.4491	6.74198	7.21347	2.20905	1.73896	1.81783	6.36937e-20	-1.72864	down
TraesCS1A02G070200	5.05456	4.93375	5.80778	1.67762	1.16974	1.6877	3.09548e-13	-1.72841	down
TraesCS7B02G149400	6.5705	6.76447	6.47987	1.85031	2.27295	1.6171	1.09599e-18	-1.7264	down
Triticum_aestivum_newGene_29614	1.74265	1.64032	1.74538	0.658158	0.520068	0.205142	1.39531e-06	-1.72634	down
TraesCS1B02G267600	0.917528	1.17788	1.13186	0.353147	0.302687	0.268751	1.67676e-06	-1.72624	down
TraesCS4A02G134600	10.6675	9.97131	10.2516	2.42645	3.31623	3.10436	9.34774e-22	-1.72609	down
TraesCS1A02G304200	42.6307	39.5359	38.5182	12.8852	11.7025	13.0444	1.09505e-31	-1.72597	down
TraesCS7D02G386600	68.5717	88.316	76.3047	13.0068	30.0418	24.1005	1.48221e-15	-1.72539	down
TraesCS6A02G167700	0.776201	0.879792	1.24002	0.323284	0.358758	0.260118	0.000173162	-1.72506	down
Triticum_aestivum_newGene_20127	0.915515	1.17787	2.10597	7e-06	0.599509	0.57569	0.031306	-1.72434	down
TraesCS2D02G462000	15.3951	15.286	15.3579	4.85654	4.43949	4.07909	3.70703e-26	-1.72433	down
TraesCS7A02G060800	9.91185	11.4624	10.0793	2.1643	2.96826	3.99082	1.33033e-16	-1.72425	down
TraesCS6B02G004800	0.824598	0.678537	1.62698	0.223072	0.257397	0.299343	0.000257294	-1.72423	down
TraesCS7A02G549000	5.90406	5.06102	4.02312	1.1425	1.84106	1.39389	1.46688e-09	-1.72401	down
TraesCS2B02G470100	2.04505	1.92812	2.43037	0.573386	0.597668	0.599345	2.23467e-08	-1.72386	down
TraesCS6A02G312400	131.345	132.249	132.302	39.1874	35.8032	39.4837	7.98261e-35	-1.72358	down
TraesCS7B02G145600	1.39997	1.00814	1.62977	0.400001	0.298127	0.461182	1.02252e-06	-1.7229	down
TraesCS3A02G286200	0.482336	0.952075	1.19426	0.165165	0.40459	0.159332	0.00829899	-1.72288	down
TraesCS5D02G544500	0.25534	0.201167	0.2618	0.096961	0.048614	0.057372	0.000217432	-1.72285	down
Triticum_aestivum_newGene_24270	1.73914	0.686996	1.00237	0.084253	0.648873	0.262024	0.0185602	-1.72226	down
TraesCS6A02G024300	14.6455	15.5562	15.2426	4.88349	4.03827	4.35685	8.35689e-22	-1.72217	down
TraesCS7B02G221800	9.28532	9.66139	9.54304	2.496	3.03784	2.68815	3.36843e-18	-1.72203	down
Triticum_aestivum_newGene_10392	89.4766	104.859	92.4547	25.6996	32.0085	31.7764	1.6247e-32	-1.72188	down
TraesCS6B02G225700	2.08755	3.36072	3.59122	0.738093	0.66688	1.18131	3.7932e-05	-1.72124	down
TraesCS6D02G103400	2.16797	2.7828	2.31808	0.602741	0.682652	0.831062	4.3539e-09	-1.72017	down
TraesCS5A02G127200	12.5411	12.9383	12.3141	5.11022	3.08422	2.72143	4.51563e-15	-1.71985	down
TraesCS2D02G205600	2.03996	3.31683	1.82792	0.640304	0.86196	0.582764	0.000572611	-1.7174	down
TraesCS7D02G516100	26.284	25.3055	25.2789	7.10107	8.52953	6.86128	1.86564e-23	-1.71726	down
TraesCS3D02G433100	1.09643	1.36626	1.47477	0.355512	0.308734	0.473152	2.64131e-08	-1.71725	down
TraesCS2D02G065600	61.7866	59.8002	56.7718	18.6161	18.4351	15.0424	5.98688e-26	-1.71721	down
TraesCS3B02G561700	5.75989	7.16122	7.34026	3.07795	2.32905	0.508976	4.4912e-07	-1.7163	down
TraesCS1D02G178200	34.8825	31.6609	31.8203	8.68704	10.6686	9.3808	6.58391e-22	-1.71513	down
TraesCS3A02G253700	1.56282	1.45864	1.02537	0.45348	0.37895	0.317522	7.9426e-08	-1.71512	down
TraesCS3B02G354000	44.7057	38.4131	41.0655	11.8198	11.1106	13.3753	2.93294e-27	-1.71487	down
TraesCS5A02G194200	4.56314	3.6574	4.6784	1.96105	0.718927	1.4325	7.78682e-13	-1.71441	down
TraesCS7D02G197300	72.4889	73.4549	69.6712	20.5807	21.7409	20.7265	2.08285e-30	-1.71423	down
TraesCS5D02G194000	5.16203	4.43991	5.80223	1.19522	1.42568	1.50784	5.06235e-15	-1.71391	down
TraesCS2B02G613900	26.9019	25.6192	25.0907	6.42957	8.12634	8.14968	4.07186e-23	-1.71388	down
TraesCS7D02G458100	4.38383	2.84856	5.07789	0.514757	1.50491	1.56527	0.00024663	-1.71353	down
TraesCS6A02G173800	43.898	44.1721	39.3218	11.6576	12.9193	12.7184	1.49668e-23	-1.71297	down
TraesCS4B02G317500	8.0493	8.57383	7.53569	2.59593	2.16884	2.32935	1.58575e-13	-1.7125	down
TraesCS5B02G381500	21.5286	21.0327	21.7167	6.36233	6.48792	5.98491	7.80588e-23	-1.71147	down
TraesCS7D02G271900	15.2021	15.466	13.1514	3.36343	5.40037	4.07102	2.10401e-15	-1.71141	down
TraesCS6D02G100700	0.980302	1.11539	0.711057	0.30152	0.185335	0.320531	3.82082e-08	-1.71015	down
TraesCS4B02G287100	125.339	126.666	120.37	36.4892	39.5204	33.297	3.41583e-27	-1.7096	down
TraesCS5A02G058600	29.3998	27.8264	27.1	9.29061	7.59324	7.85826	6.81119e-24	-1.70938	down
TraesCS3D02G276200	17.8821	20.0137	19.9751	6.40132	5.44322	5.16669	3.24551e-27	-1.7084	down
TraesCS3B02G553900	13.071	15.5812	17.3485	4.93628	3.69307	4.46987	6.44303e-16	-1.70815	down
TraesCS3B02G408400	5.57115	6.20151	5.02053	1.07302	1.36863	2.23773	4.50527e-10	-1.70809	down
TraesCS7D02G491900	16.0699	17.0214	16.7711	4.8329	5.53759	4.27397	4.53092e-21	-1.70803	down
TraesCS1B02G188300	17.5314	18.92	18.9259	5.30173	5.74057	4.85714	2.57367e-24	-1.7075	down
TraesCS4D02G052500	61.378	54.2622	59.4302	17.9195	15.9497	16.7491	1.94116e-29	-1.70624	down
Triticum_aestivum_newGene_2990	0.817679	0.686431	1.0574	0.197485	0.317314	0.125771	0.00057685	-1.70521	down
TraesCS6B02G196600	45.883	42.3991	40.3101	11.7296	12.869	13.1156	3.29897e-23	-1.70429	down
Triticum_aestivum_newGene_35252	1.86382	1.59471	1.14715	0.44368	0.601319	0.302007	5.00244e-06	-1.70367	down
TraesCS5D02G134800	2.50977	2.44371	2.36976	0.680442	0.561014	0.820993	1.48438e-08	-1.70365	down
Triticum_aestivum_newGene_30234	0.328065	0.461664	0.519384	0.184719	0.093057	0.109091	0.000268481	-1.70227	down
Triticum_aestivum_newGene_22645	3.63918	2.8477	3.16452	0.791917	0.494977	1.53792	2.09517e-09	-1.70176	down
[truncated: 8,849 more rows]
